# Supplementary material for: HIV-1 Infection Reduces NAD Capping of Host Cell snRNA and snoRNA
Source: ACS Chem Biol. 2024 May 15;19(6):1243–9. doi: 10.1021/acschembio.4c00151 (PMC11197007; doi:10.1021/acschembio.4c00151)
Supplement: Supplementary file 2 — cb4c00151_si_002.xlsx [file cb4c00151_si_002.xlsx]

## Sheet: data
shortRNA	Chromosome	Start	End	Probe Strand	Description	M1_RPM	M2_RPM	M3_RPM	M4_RPM	MA1_RPM	MA2_RPM	MA3_RPM	MA4_RPM	MH1_RPM	MH2_RPM	MH3_RPM	MH4_RPM	MHA1_RPM	MHA2_RPM	MHA3_RPM	MHA4_RPM	1_-HIV_enrich	2_-HIV_enrich	3_-HIV_enrich	4_-HIV_enrich	1_+HIV_enrich	2_+HIV_enrich	3_+HIV_enrich	4_+HIV_enrich	M1_rawcount	M2_rawcount	M3_rawcount	M4_rawcount	MA1_rawcount	MA2_rawcount	MA3_rawcount	MA4_rawcount	MH1_rawcount	MH2_rawcount	MH3_rawcount	MH4_rawcount	MHA1_rawcount	MHA2_rawcount	MHA3_rawcount	MHA4_rawcount
RN7SL657P-201	1	1405460	1405752	-	RNA, 7SL, cytoplasmic 657, pseudogene [Source:HGNC Symbol;Acc:HGNC:46673]	4.93373	4.88092	3.94307	4.20495	4.65933	4.81356	3.60786	4.16734	4.75131	5.61034	2.77899	4.08393	8.00273	5.67876	3.63149	3.43564	-0.274405	-0.0673609	-0.33521	-0.0376177	3.25142	0.0684104	0.852493	-0.648283	0	0	0	9	0	0	0	21	0	1	0	6	7	1	0	5
RN7SL451P-201	1	8979576	8979874	-	RNA, 7SL, cytoplasmic 451, pseudogene [Source:HGNC Symbol;Acc:HGNC:46467]	4.93373	4.88092	3.94307	3.03503	4.65933	4.81356	3.60786	3.58237	6.48828	7.19531	2.77899	3.49897	7.51731	8.48611	3.63149	3.92107	-0.274405	-0.0673609	-0.33521	0.547344	1.02903	1.2908	0.852493	0.422106	0	0	0	4	0	0	0	14	3	3	0	4	5	7	0	7
RNU5E-1-201	1	11908152	11908271	+	RNA, U5E small nuclear 1 [Source:HGNC Symbol;Acc:HGNC:10215]	11.1943	10.6179	11.7533	12.2469	10.7421	11.4891	12.1987	12.7518	11.2432	10.6547	12.7254	11.0574	10.9767	11.105	11.7608	11.7485	-0.452191	0.871238	0.44537	0.504845	-0.266429	0.450281	-0.964642	0.691142	69	48	202	2372	61	92	347	8061	81	33	888	754	55	43	252	1590
RNU5E-4P-201	1	11909808	11909927	-	RNA, U5E small nuclear 4, pseudogene [Source:HGNC Symbol;Acc:HGNC:42513]	5.08574	7.03292	8.84996	6.24448	7.81133	8.87245	8.40372	6.35998	4.90332	7.61034	9.32331	6.40586	5.04338	5.52675	8.48393	6.89508	2.7256	1.83953	-0.446241	0.115498	0.140058	-2.08359	-0.839385	0.48922	1	4	27	37	8	15	25	96	1	4	84	30	0	0	26	55
RNU1-1-201	1	16514122	16514285	-	RNA, U1 small nuclear 1 [Source:HGNC Symbol;Acc:HGNC:10120]	4.93373	4.88092	3.94307	3.35696	4.65933	4.81356	3.75986	3.35998	4.75131	5.45834	3.931	3.82089	5.04338	5.52675	3.63149	2.69868	-0.274405	-0.0673609	-0.183207	0.0030241	0.292061	0.0684104	-0.29951	-1.12221	0	0	0	5	0	0	1	12	0	0	2	5	0	0	0	3
Gly	1	16545939	16546009	-		5.08574	4.88092	4.09507	3.35696	4.65933	4.96556	3.60786	3.35998	5.90332	5.45834	2.77899	3.08393	7.78034	7.26372	3.78349	3.11372	-0.426408	0.0846419	-0.487214	0.0030241	1.87702	1.80538	1.0045	0.0297887	1	0	1	5	0	1	0	12	2	0	0	3	6	3	1	4
Gly	1	16678271	16678341	-		8.40766	9.03292	8.265	8.20495	9.98126	10.8482	8.00779	9.41707	8.60376	7.19531	8.2164	6.9584	10.2398	9.48611	8.48393	7.84164	1.57359	1.81528	-0.257208	1.21212	1.63601	2.2908	0.26753	0.88324	10	16	18	144	36	59	19	799	13	3	39	44	33	14	26	106
Gly	1	16727285	16727355	+		5.08574	4.88092	4.09507	6.07942	5.81133	6.55052	3.60786	6.8303	5.90332	5.45834	4.51596	1.49897	5.04338	5.52675	3.63149	4.81416	0.725595	1.6696	-0.487214	0.750878	-0.859942	0.0684104	-0.884473	3.31519	1	0	1	33	2	3	0	133	2	0	3	1	0	0	0	13
RNU1-4-201	1	16740516	16740679	+	RNA, U1 small nuclear 4 [Source:HGNC Symbol;Acc:HGNC:10128]	5.08574	5.03292	5.68004	5.03503	4.65933	4.96556	6.75986	5.16734	4.90332	5.45834	5.51596	4.82089	5.04338	5.67876	5.78349	4.43564	-0.426408	-0.0673614	1.07983	0.132307	0.140058	0.220413	0.26753	-0.385249	1	1	3	16	0	1	8	42	1	0	6	10	0	1	4	10
RNU1-2-201	1	16895980	16896143	+	RNA, U1 small nuclear 2 [Source:HGNC Symbol;Acc:HGNC:10123]	4.93373	6.03292	3.94307	3.84238	4.81133	4.96556	5.75986	4.02295	6.90332	5.45834	4.931	3.49897	5.04338	5.52675	5.36845	3.69868	-0.122402	-1.06736	1.81679	0.180562	-1.85994	0.0684104	0.437456	0.199713	0	2	0	7	1	1	4	19	4	0	4	4	0	0	3	6
RN7SL277P-201	1	19424384	19424671	+	RNA, 7SL, cytoplasmic 277, pseudogene [Source:HGNC Symbol;Acc:HGNC:46293]	4.93373	4.88092	3.94307	3.61999	4.65933	4.81356	3.60786	1.35998	5.90332	5.45834	2.931	3.49897	7.51731	5.67876	3.63149	2.11372	-0.274405	-0.0673609	-0.33521	-2.26001	1.61399	0.220413	0.70049	-1.38525	0	0	0	6	0	0	0	3	2	0	1	4	5	1	0	2
SNORA73A-201	1	28507366	28507571	+	small nucleolar RNA, H/ACA box 73A [Source:HGNC Symbol;Acc:HGNC:10115]	10.4781	9.93981	10.3619	12.4821	9.71822	10.175	10.2193	12.3791	11.7235	10.5172	10.5309	12.709	12.0156	10.4336	10.3685	12.6831	-0.75983	0.235203	-0.142566	-0.103004	0.292062	-0.0835934	-0.162458	-0.0259314	42	30	77	2792	30	37	88	6226	113	30	194	2369	113	27	96	3039
SNORA73B-201	1	28508559	28508762	+	small nucleolar RNA, H/ACA box 73B [Source:HGNC Symbol;Acc:HGNC:10116]	11.215	10.9637	11.4614	11.8311	10.6187	11.175	10.6787	11.7069	13.4032	12.7499	11.2664	12.3199	13.078	12.5736	10.8169	12.0489	-0.596333	0.211355	-0.782669	-0.124205	-0.32514	-0.176324	-0.449475	-0.271061	70	61	165	1778	56	74	121	3907	362	141	323	1809	236	119	131	1958
SNORD99-201	1	28578749	28578822	-	small nucleolar RNA, C/D box 99 [Source:HGNC Symbol;Acc:HGNC:32762]	8.89309	8.49235	10.2036	9.98631	8.13326	8.13548	9.15218	10.1026	10.6312	10.1953	10.8439	11.2421	10.2398	10.4336	10.4839	11.2104	-0.759831	-0.356868	-1.05142	0.116257	-0.391466	0.238335	-0.359957	-0.0316849	14	11	69	495	10	9	42	1285	53	24	241	857	33	27	104	1095
SNORA61-201	1	28579764	28579893	-	small nucleolar RNA, H/ACA box 61 [Source:HGNC Symbol;Acc:HGNC:32655]	8.54517	9.42524	10.7533	11.4434	8.39629	8.77291	10.2356	11.3837	9.81021	6.61034	11.1598	10.9252	6.19538	8.00068	10.7142	10.8769	-0.148873	-0.652325	-0.517689	-0.0596228	-3.61483	1.39034	-0.445588	-0.0483007	11	21	101	1359	12	14	89	3123	30	2	300	688	2	5	122	869
SNORA44-201	1	28580381	28580512	-	small nucleolar RNA, H/ACA box 44 [Source:HGNC Symbol;Acc:HGNC:32637]	9.25566	9.03292	10.1395	11.008	9.20365	8.96556	9.59275	10.933	10.7107	8.19531	10.5963	10.557	10.4433	9.13819	9.99294	10.795	-0.0520115	-0.0673609	-0.546714	-0.0750122	-0.267367	0.942879	-0.603389	0.237998	18	16	66	1005	21	16	57	2285	56	6	203	533	38	11	74	821
SNORA16A-202	1	28580920	28581054	-	small nucleolar RNA, H/ACA box 16A [Source:HGNC Symbol;Acc:HGNC:32605]	9.08574	7.03292	8.18254	9.89612	8.39629	6.96556	7.84733	10.1348	7.71067	7.19531	7.97539	10.4648	6.78034	7.26372	5.78349	10.3035	-0.689442	-0.0673618	-0.33521	0.238652	-0.930332	0.0684099	-2.1919	-0.161209	16	4	17	465	12	4	17	1314	7	3	33	500	3	3	4	584
SNORA16A-201	1	28580920	28581056	-	small nucleolar RNA, H/ACA box 16A [Source:HGNC Symbol;Acc:HGNC:32605]	9.08574	7.03292	8.18254	9.89612	8.39629	6.96556	7.84733	10.1348	7.71067	7.19531	7.97539	10.4648	6.78034	7.26372	5.78349	10.3035	-0.689442	-0.0673618	-0.33521	0.238652	-0.930332	0.0684099	-2.1919	-0.161209	16	4	17	465	12	4	17	1314	7	3	33	500	3	3	4	584
RNU11-201	1	28648600	28648733	+	RNA, U11 small nuclear [Source:HGNC Symbol;Acc:HGNC:10108]	13.4994	13.4841	14.9137	13.2332	13.4943	14.3054	14.2607	12.8117	13.9613	12.2828	13.5103	12.1091	11.6872	12.4067	13.0267	11.9733	-0.00503826	0.821278	-0.65295	-0.42146	-2.27408	0.123905	-0.483648	-0.135815	341	350	1806	4699	411	648	1449	8403	533	102	1530	1563	90	106	606	1858
RNU6-40P-201	1	31497577	31497683	-	RNA, U6 small nuclear 40, pseudogene [Source:HGNC Symbol;Acc:HGNC:34248]	6.6707	7.03292	4.09507	2.61999	4.81133	4.96556	7.2193	3.68191	4.75131	5.45834	7.68588	1.34696	5.04338	5.52675	6.78349	3.11372	-1.85937	-2.06736	3.12422	1.06192	0.292061	0.0684104	-0.902395	1.76675	3	4	1	3	1	1	11	15	0	0	27	0	0	0	8	4
SNORA55-201	1	39567374	39567508	-	small nucleolar RNA, H/ACA box 55 [Source:HGNC Symbol;Acc:HGNC:32649]	8.08574	6.61788	6.417	8.15397	5.81133	5.96556	6.75986	7.99902	6.90332	5.61034	7.68588	8.02253	6.19538	5.67876	6.78349	7.90813	-2.2744	-0.652324	0.342862	-0.15495	-0.707939	0.0684104	-0.902395	-0.114395	8	3	5	139	2	2	8	299	4	1	27	92	2	1	8	111
RNU5F-1-201	1	44721786	44721902	-	RNA, U5F small nuclear 1 [Source:HGNC Symbol;Acc:HGNC:10216]	10.6093	11.0102	10.4526	8.64974	10.7421	11.01	10.4741	8.93237	8.36275	6.61034	10.5009	8.22689	6.78034	5.67876	9.51141	8.35212	0.132771	-0.000247002	0.0214834	0.282627	-1.58241	-0.93159	-0.989442	0.125236	46	63	82	196	61	66	105	571	11	2	190	106	3	1	53	151
RNU5D-1-201	1	44731055	44731170	-	RNA, U5D small nuclear 1 [Source:HGNC Symbol;Acc:HGNC:10214]	10.0399	9.84027	10.343	10.1462	9.71822	9.91975	10.3145	10.3581	10.0732	10.3652	10.9422	9.66889	10.4433	10.2023	10.7947	9.75034	-0.32171	0.0794802	-0.0285492	0.211937	0.370063	-0.162915	-0.147507	0.0814505	31	28	76	553	30	31	94	1534	36	27	258	288	38	23	129	398
SNORD55-201	1	44775864	44775943	+	small nucleolar RNA, C/D box 55 [Source:HGNC Symbol;Acc:HGNC:10205]	5.08574	5.03292	9.61864	10.2124	5.81133	5.96556	8.40372	9.83706	8.48828	8.4177	9.81364	10.7634	9.19538	7.26372	9.20975	10.8124	0.725595	0.932639	-1.21492	-0.375384	0.707098	-1.15398	-0.603886	0.0490122	1	1	46	579	2	2	25	1069	12	7	118	615	16	3	43	831
SNORD46-201	1	44776490	44776593	+	small nucleolar RNA, C/D box 46 [Source:HGNC Symbol;Acc:HGNC:10186]	10.8671	9.98712	10.5213	12.0937	10.0593	10.5505	9.71406	11.9836	11.6038	10.0027	9.80136	13.3195	9.95026	10.5856	7.48393	12.627	-0.807837	0.563404	-0.80728	-0.110139	-1.65349	0.582983	-2.31743	-0.692592	55	31	86	2133	38	48	62	4733	104	21	117	3617	27	30	13	2923
SNORD38A-201	1	44777843	44777912	+	small nucleolar RNA, C/D box 38A [Source:HGNC Symbol;Acc:HGNC:30355]	5.08574	4.88092	4.09507	4.94192	4.65933	5.96556	3.75986	4.72922	6.90332	5.61034	7.17892	6.89128	6.78034	7.67875	7.36845	7.13608	-0.426408	1.08464	-0.335211	-0.212705	-0.122977	2.06841	0.189528	0.244802	1	0	1	15	0	2	1	31	4	1	19	42	3	4	12	65
SNORD38B-201	1	44778390	44778456	+	small nucleolar RNA, C/D box 38B [Source:HGNC Symbol;Acc:HGNC:30356]	10.7582	9.98712	11.408	10.4122	9.66931	10.0948	11.036	10.58	11.892	11.7189	10.891	10.513	11.8958	12.337	10.1233	10.7701	-1.08885	0.107725	-0.371968	0.167716	0.0038166	0.618097	-0.767659	0.257155	51	31	159	665	29	35	155	1789	127	69	249	517	104	101	81	807
SNORD38B-202	1	44778390	44778458	+	small nucleolar RNA, C/D box 38B [Source:HGNC Symbol;Acc:HGNC:30356]	10.7582	9.98712	11.408	10.4122	9.66931	10.0948	11.036	10.58	11.892	11.7189	10.891	10.513	11.8958	12.337	10.1233	10.7701	-1.08885	0.107725	-0.371968	0.167716	0.0038166	0.618097	-0.767659	0.257155	51	31	159	665	29	35	155	1789	127	69	249	517	104	101	81	807
RNU5E-6P-201	1	44819883	44819997	-	RNA, U5E small nuclear 6, pseudogene [Source:HGNC Symbol;Acc:HGNC:42522]	9.40766	8.20284	8.343	7.24448	7.81133	9.42499	9.11742	7.71166	7.22524	5.61034	9.25292	7.40586	5.04338	6.67875	8.59084	7.66831	-1.59633	1.22215	0.774414	0.467174	-2.18187	1.06841	-0.662081	0.262449	20	9	19	74	8	22	41	245	5	1	80	60	0	2	28	94
RN7SL130P-201	1	63655743	63656047	+	RNA, 7SL, cytoplasmic 130, pseudogene [Source:HGNC Symbol;Acc:HGNC:46146]	4.93373	4.88092	3.94307	4.03503	4.65933	4.81356	3.60786	4.35998	6.90332	8.4177	2.77899	4.49897	9.19538	7.26372	3.63149	3.11372	-0.274405	-0.0673609	-0.33521	0.324952	2.29206	-1.15398	0.852493	-1.38525	0	0	0	8	0	0	0	24	4	7	0	8	16	3	0	4
SNORD45A-201	1	75787889	75787972	+	small nucleolar RNA, C/D box 45A [Source:HGNC Symbol;Acc:HGNC:10184]	4.93373	4.88092	3.94307	2.61999	4.65933	4.96556	3.60786	1.77502	4.75131	5.45834	6.39043	4.30632	5.04338	5.52675	3.78349	4.43564	-0.274405	0.0846419	-0.33521	-0.844973	0.292061	0.0684104	-2.60694	0.129324	0	0	0	3	0	1	0	4	0	0	11	7	0	0	1	10
SNORD45B-201	1	75789477	75789548	+	small nucleolar RNA, C/D box 45B [Source:HGNC Symbol;Acc:HGNC:10185]	4.93373	5.03292	3.94307	2.61999	4.65933	4.96556	4.75986	2.94494	4.90332	5.45834	4.931	3.49897	5.19538	5.52675	3.63149	3.43564	-0.274405	-0.0673614	0.816792	0.324952	0.292061	0.0684104	-1.29951	-0.0633209	0	1	0	3	0	1	2	9	1	0	4	4	1	0	0	5
SNORD3G-201	1	90657750	90657964	+	small nucleolar RNA, C/D box 3G [Source:HGNC Symbol;Acc:HGNC:52240]	4.93373	4.88092	3.94307	1.03503	8.27076	9.13548	7.4603	2.58237	4.75131	5.45834	2.77899	2.49897	6.19538	6.67875	6.36845	3.43564	3.33703	4.25457	3.51723	1.54734	1.44406	1.22041	3.58946	0.936679	0	0	0	1	11	18	13	7	0	0	0	2	2	2	6	5
SNORD21-201	1	92837289	92837383	+	small nucleolar RNA, C/D box 21 [Source:HGNC Symbol;Acc:HGNC:10144]	5.08574	5.03292	9.45263	11.3536	7.39629	7.28749	7.84733	11.0206	8.60376	8.4177	8.32331	11.459	9.10227	8.48611	6.78349	11.6431	2.31056	2.25457	-1.6053	-0.333001	0.498511	0.0684109	-1.53982	0.18418	1	1	41	1277	6	5	17	2428	13	7	42	996	15	7	8	1478
SNORA66-201	1	92840719	92840851	+	small nucleolar RNA, H/ACA box 66 [Source:HGNC Symbol;Acc:HGNC:10223]	9.6707	9.20284	9.90243	9.60108	8.81133	9.77291	9.2193	10.0253	10.8806	10.5172	10.4932	9.75163	9.95026	9.58565	10.4417	9.56493	-0.859367	0.570068	-0.683134	0.424233	-0.930332	-0.93159	-0.0515375	-0.186703	24	18	56	379	16	28	44	1218	63	30	189	305	27	15	101	350
Cys	1	93516277	93516349	-		4.93373	5.03292	3.94307	1.03503	4.65933	4.96556	5.34483	4.29858	4.90332	5.61034	2.77899	1.34696	6.19538	5.52675	3.63149	1.11372	-0.274405	-0.0673614	1.40176	3.26355	1.29206	-0.0835924	0.852493	-0.233246	0	1	0	1	0	1	3	23	1	1	0	0	2	0	0	1
Arg	1	93847573	93847657	+		6.08574	5.03292	6.68004	5.03503	4.65933	6.55052	6.56722	6.96484	5.90332	5.45834	6.931	5.58643	6.19538	6.67875	7.36845	6.36164	-1.42641	1.5176	-0.112818	1.92981	0.292061	1.22041	0.437455	0.775216	2	1	6	16	0	3	7	146	2	0	16	17	2	2	12	38
RNU6V-201	1	109591534	109591640	-	RNA, U6 small nuclear variant sequence with SNRPE pseudogene sequence [Source:HGNC Symbol;Acc:HGNC:10230]	7.40766	6.61788	6.09507	4.20495	7.13326	4.96556	7.56722	5.09695	4.90332	5.45834	8.42285	4.82089	5.04338	5.52675	5.78349	5.28364	-0.274405	-1.65232	1.47214	0.891993	0.140058	0.0684104	-2.63936	0.462749	5	3	4	9	5	1	14	40	1	0	45	10	0	0	4	18
Metazoa_SRP.153-201	1	117243212	117243508	-		4.93373	4.88092	3.94307	1.03503	4.65933	4.81356	3.60786	2.09695	4.75131	7.19531	2.77899	3.49897	7.19538	7.26372	3.63149	2.11372	-0.274405	-0.0673609	-0.33521	1.06192	2.44406	0.0684099	0.852493	-1.38525	0	0	0	1	0	0	0	5	0	3	0	4	4	3	0	2
U1.22-201	1	120354987	120355148	+		5.08574	4.88092	4.09507	4.03503	4.65933	4.96556	5.34483	1.77502	4.75131	5.45834	2.77899	1.34696	5.04338	5.52675	3.78349	2.11372	-0.426408	0.0846419	1.24975	-2.26001	0.292061	0.0684104	1.0045	0.766754	1	0	1	8	0	1	3	4	0	0	0	0	0	0	1	2
Asn	1	120844262	120844335	-		4.93373	4.88092	3.94307	4.20495	4.65933	4.81356	4.75986	4.98447	4.75131	5.45834	2.77899	1.34696	5.04338	5.52675	3.63149	2.69868	-0.274405	-0.0673609	0.816792	0.779518	0.292061	0.0684104	0.852493	1.35172	0	0	0	9	0	0	2	37	0	0	0	0	0	0	0	3
RNVU1-19-201	1	120850819	120850985	-	RNA, variant U1 small nuclear 19 [Source:HGNC Symbol;Acc:HGNC:48324]	5.08574	7.03292	8.09507	5.61999	6.81133	7.55052	8.88915	5.84111	5.90332	5.45834	7.45456	4.30632	6.19538	6.67875	8.53838	4.28364	1.7256	0.517601	0.794073	0.221116	0.292061	1.22041	1.08382	-0.0226784	1	4	16	24	4	6	35	67	2	0	23	7	2	2	27	9
Gly	1	121016845	121016915	-		4.93373	4.88092	4.09507	5.20495	5.81133	5.96556	5.75986	7.57592	4.90332	5.61034	2.931	4.08393	7.51731	5.52675	3.63149	5.69868	0.877598	1.08464	1.66479	2.37097	2.61399	-0.0835924	0.70049	1.61475	0	0	1	18	2	2	4	223	1	1	1	6	5	0	0	24
RNVU1-17-201	1	143699456	143699619	-	RNA, variant U1 small nuclear 17 [Source:HGNC Symbol;Acc:HGNC:48322]	5.08574	4.88092	4.09507	3.84238	5.81133	6.55052	3.75986	2.77502	4.75131	5.45834	5.25292	4.08393	5.04338	5.52675	5.78349	0.961714	0.725595	1.6696	-0.335211	-1.06737	0.292061	0.0684104	0.530564	-3.12221	1	0	1	7	2	3	1	8	0	0	5	6	0	0	4	0
RNVU1-15-201	1	144412576	144412740	+	RNA, variant U1 small nuclear 15 [Source:HGNC Symbol;Acc:HGNC:48320]	7.89309	7.35485	9.70978	5.84238	8.98126	7.96556	9.34483	6.06042	9.07324	5.45834	7.68588	4.66889	7.51731	6.67875	9.33808	4.28364	1.08817	0.61071	-0.364958	0.218037	-1.55594	1.22041	1.65219	-0.385249	7	5	49	28	18	8	48	78	18	0	27	9	5	2	47	9
RNVU1-26-201	1	144523860	144524021	-	RNA, variant U1 small nuclear 26 [Source:HGNC Symbol;Acc:HGNC:54429]	4.93373	4.88092	3.94307	4.20495	4.65933	4.96556	5.34483	2.94494	4.75131	5.45834	2.77899	1.34696	5.04338	5.52675	3.78349	2.69868	-0.274405	0.0846419	1.40176	-1.26001	0.292061	0.0684104	1.0045	1.35172	0	0	0	9	0	1	3	9	0	0	0	0	0	0	1	3
RNVU1-2A-201	1	144551779	144551943	-	RNA, variant U1 small nuclear 2A [Source:HGNC Symbol;Acc:HGNC:54430]	6.08574	4.88092	5.68004	6.12249	5.81133	6.96556	6.34483	5.86248	4.90332	5.45834	2.931	4.30632	5.19538	5.52675	5.78349	4.43564	-0.274405	2.08464	0.66479	-0.26001	0.292061	0.0684104	2.85249	0.129324	2	0	3	34	2	4	6	68	1	0	1	7	1	0	4	10
RNVU1-28-201	1	144560666	144560829	-	RNA, variant U1 small nuclear 28 [Source:HGNC Symbol;Acc:HGNC:54432]	6.08574	4.88092	6.68004	7.80321	7.13326	5.96556	8.51475	7.79183	5.90332	5.45834	8.86173	7.25385	5.04338	5.52675	8.42735	6.81416	1.04752	1.08464	1.83471	-0.0113859	-0.859942	0.0684104	-0.434388	-0.439697	2	0	6	109	5	2	27	259	2	0	61	54	0	0	25	52
RNVU1-14-201	1	145281116	145281279	+	RNA, variant U1 small nuclear 14 [Source:HGNC Symbol;Acc:HGNC:48319]	4.93373	4.88092	3.94307	3.03503	5.81133	4.81356	4.75986	3.35998	4.90332	5.45834	2.931	1.34696	5.04338	5.52675	3.63149	0.961714	0.877598	-0.0673609	0.816792	0.324952	0.140058	0.0684104	0.70049	-0.385249	0	0	0	4	2	0	2	12	1	0	1	0	0	0	0	0
Asn	1	145287766	145287839	+		7.6707	5.03292	10.0951	8.63494	6.39629	7.96556	9.86839	8.4368	6.90332	10.0698	8.10092	7.66889	8.89582	10.0007	10.1758	7.69868	-1.2744	2.93264	-0.226686	-0.198145	1.9925	-0.0690937	2.07489	0.0297885	6	1	64	194	3	8	69	405	4	22	36	72	13	20	84	96
RNVU1-31-201	1	145465617	145465780	-	RNA, variant U1 small nuclear 31 [Source:HGNC Symbol;Acc:HGNC:54448]	9.72959	9.20284	9.61864	7.10112	9.20365	9.55052	9.6906	6.72922	8.48828	5.61034	9.14045	6.74689	7.19538	5.67876	8.95341	6.15811	-0.525943	0.347676	0.0719652	-0.371903	-1.2929	0.0684104	-0.187036	-0.588782	25	18	46	67	21	24	61	124	12	1	74	38	4	1	36	33
Glu	1	146035692	146035763	+		4.93373	4.88092	3.94307	3.03503	4.81133	4.81356	3.75986	3.09695	4.90332	5.61034	5.51596	4.66889	5.04338	5.67876	3.78349	2.11372	-0.122402	-0.0673609	-0.183207	0.0619175	0.140058	0.0684104	-1.73247	-2.55517	0	0	0	4	1	0	1	10	1	1	6	9	0	1	1	2
Gly	1	146037061	146037132	+		7.89309	5.03292	9.30453	7.73547	4.65933	7.28749	9.08179	8.60157	5.90332	5.61034	6.51596	6.14282	8.3653	7.67875	8.10542	6.20118	-3.23376	2.25457	-0.222735	0.866098	2.46199	2.06841	1.58946	0.0583582	7	1	37	104	0	5	40	454	2	1	12	25	9	4	20	34
His	1	146038044	146038115	+		4.93373	4.88092	3.94307	4.20495	4.65933	4.81356	3.75986	4.23445	5.90332	6.61034	5.73835	4.49897	6.19538	5.52675	3.78349	5.20118	-0.274405	-0.0673609	-0.183207	0.0294962	0.292061	-1.08359	-1.95486	0.702214	0	0	0	9	0	0	1	22	2	2	7	8	2	0	1	17
Lys	1	146039401	146039473	+		7.6707	6.03292	9.45263	11.6941	7.61869	7.28749	9.51475	11.8421	7.48828	8.61034	6.63144	11.1784	8.00273	8.84868	7.10542	10.6817	-0.0520124	1.25457	0.0621252	0.147984	0.514454	0.238336	0.473981	-0.496774	6	2	41	1617	7	5	54	4291	6	8	13	820	7	9	10	759
RNVU1-6-201	1	146052081	146052244	-	RNA, variant U1 small nuclear 6 [Source:HGNC Symbol;Acc:HGNC:48314]	6.08574	5.03292	3.94307	0.883026	6.39629	4.81356	4.75986	0.775019	4.75131	5.45834	5.931	1.34696	5.04338	5.52675	5.36845	1.11372	0.310558	-0.219364	0.816792	-0.108007	0.292061	0.0684104	-0.562544	-0.233246	2	1	0	0	3	0	2	2	0	0	8	0	0	0	3	1
RNVU1-29-201	1	146376807	146376970	+	RNA, variant U1 small nuclear 29 [Source:HGNC Symbol;Acc:HGNC:54433]	12.0744	13.1097	15.2737	9.09573	13.415	14.1229	14.9292	9.16304	13.518	11.0027	13.3478	9.00676	12.2934	11.2935	14.8017	8.98408	1.34054	1.01317	-0.344576	0.0673113	-1.22462	0.290802	1.4539	-0.0226793	127	270	2318	267	389	571	2303	670	392	42	1367	182	137	49	2074	234
RNVU1-25-201	1	146409903	146410062	+	RNA, variant U1 small nuclear 25 [Source:HGNC Symbol;Acc:HGNC:54428]	4.93373	4.88092	3.94307	4.03503	4.65933	4.96556	5.75986	4.68191	4.75131	5.45834	2.77899	1.49897	5.04338	5.52675	5.36845	1.11372	-0.274405	0.0846419	1.81679	0.64688	0.292061	0.0684104	2.58946	-0.385249	0	0	0	8	0	1	4	30	0	0	0	1	0	0	3	1
His	1	147073225	147073296	+		4.93373	4.88092	3.94307	1.03503	4.65933	4.81356	3.60786	-0.376984	4.75131	5.45834	3.931	3.08393	5.04338	5.52675	3.63149	0.961714	-0.274405	-0.0673609	-0.33521	-1.41201	0.292061	0.0684104	-0.29951	-2.12221	0	0	0	1	0	0	0	0	0	0	2	3	0	0	0	0
RNVU1-7-201	1	148038753	148038916	-	RNA, variant U1 small nuclear 7 [Source:HGNC Symbol;Acc:HGNC:37500]	6.6707	4.88092	8.265	6.16431	6.39629	4.81356	8.4603	5.94494	4.75131	7.19531	7.78898	5.82089	5.04338	7.67875	7.69038	6.15811	-0.274405	-0.0673609	0.195305	-0.219369	0.292061	0.483447	-0.0985975	0.337217	3	0	18	35	3	0	26	72	0	3	29	20	0	4	15	33
Gln	1	148328812	148328883	+		5.08574	4.88092	3.94307	2.03503	4.81133	4.81356	3.75986	2.58237	4.75131	5.45834	5.73835	3.08393	5.04338	5.52675	3.78349	1.11372	-0.274405	-0.0673609	-0.183207	0.547344	0.292061	0.0684104	-1.95486	-1.97021	1	0	0	2	1	0	1	7	0	0	7	3	0	0	1	1
RNVU1-1-201	1	148362370	148362533	-	RNA, variant U1 small nuclear 1 [Source:HGNC Symbol;Acc:HGNC:10133]	8.40766	5.03292	7.09507	2.03503	8.81133	5.96556	9.04527	4.72922	7.48828	5.45834	7.57485	5.74689	6.19538	5.52675	8.36845	6.32317	0.403667	0.932639	1.95019	2.69419	-1.2929	0.0684104	0.793599	0.576277	10	1	8	2	16	2	39	31	6	0	25	19	2	0	24	37
RNVU1-2-201	1	148388490	148388651	-	RNA, variant U1 small nuclear 2 [Source:HGNC Symbol;Acc:HGNC:48308]	4.93373	5.03292	3.94307	2.03503	4.65933	4.81356	5.75986	2.94494	4.75131	5.45834	5.25292	4.08393	5.04338	5.52675	3.78349	2.69868	-0.274405	-0.219364	1.81679	0.909915	0.292061	0.0684104	-1.46944	-1.38525	0	1	0	2	0	0	4	9	0	0	5	6	0	0	1	3
RNVU1-27-201	1	148522601	148522765	+	RNA, variant U1 small nuclear 27 [Source:HGNC Symbol;Acc:HGNC:54431]	4.93373	4.88092	3.94307	5.35696	4.65933	4.96556	6.08179	5.20128	4.90332	5.45834	6.10092	1.34696	5.04338	5.52675	3.78349	4.11372	-0.274405	0.0846419	2.13872	-0.155674	0.140058	0.0684104	-2.31743	2.76675	0	0	0	20	0	1	5	43	1	0	9	0	0	0	1	8
RNVU1-30-201	1	149636766	149636929	+	RNA, variant U1 small nuclear 30 [Source:HGNC Symbol;Acc:HGNC:54434]	4.93373	4.88092	3.94307	1.03503	4.65933	4.81356	5.34483	3.23445	4.75131	5.45834	2.77899	1.34696	5.04338	5.52675	3.63149	0.961714	-0.274405	-0.0673609	1.40176	2.19942	0.292061	0.0684104	0.852493	-0.385249	0	0	0	1	0	0	3	11	0	0	0	0	0	0	0	0
Val	1	149708660	149708730	-		4.93373	5.03292	5.68004	8.04626	8.27076	9.96556	9.59275	12.6601	6.48828	7.61034	6.25292	7.62825	11.7189	11.6095	8.69038	10.7376	3.33703	4.93264	3.91272	4.61389	5.23066	3.99915	2.43746	3.10935	0	1	3	129	11	32	57	7565	3	4	10	70	92	61	30	789
Val	1	149712552	149712624	-		4.93373	4.88092	5.09507	4.03503	4.65933	4.81356	3.60786	1.77502	4.75131	5.45834	2.77899	1.34696	5.04338	5.52675	3.78349	0.961714	-0.274405	-0.0673609	-1.48721	-2.26001	0.292061	0.0684104	1.0045	-0.385249	0	0	2	8	0	0	0	4	0	0	0	0	0	0	1	0
Met	1	153671250	153671321	+		7.40766	6.61788	9.09507	7.10112	8.13326	8.28749	9.59275	9.22417	7.22524	8.4177	6.931	6.78437	8.65481	9.26372	9.69038	7.02061	0.725595	1.6696	0.497681	2.12305	1.42956	0.846018	2.75938	0.23624	5	3	32	67	10	10	57	699	5	7	16	39	11	12	60	60
SNORA58B-201	1	154259727	154259862	+	small nucleolar RNA, H/ACA box 58B [Source:HGNC Symbol;Acc:HGNC:52208]	8.54517	7.84027	7.90243	10.6312	5.81133	6.96556	6.34483	10.6338	9.42688	9.06978	8.45456	10.7278	8.89582	9.13819	8.73769	10.48	-2.73384	-0.874716	-1.5576	0.00255775	-0.531061	0.0684099	0.283128	-0.247746	11	7	14	774	2	4	6	1857	23	11	46	600	13	11	31	660
SNORA80E-201	1	155919909	155920045	-	small nucleolar RNA, H/ACA box 80E [Source:HGNC Symbol;Acc:HGNC:32635]	9.40766	7.84027	9.417	9.64974	7.39629	8.42499	9.04527	9.3934	9.60376	8.61034	10.4148	9.03035	9.65481	7.26372	10.3071	9.44463	-2.01137	0.584716	-0.371737	-0.256334	0.051053	-1.34663	-0.107761	0.414287	20	7	40	392	6	11	39	786	26	8	179	185	22	3	92	322
Y_RNA.389-201	1	156484098	156484210	-		5.08574	4.88092	4.09507	0.883026	4.65933	4.81356	3.60786	2.35998	6.48828	6.61034	3.931	1.34696	6.19538	5.52675	3.63149	0.961714	-0.426408	-0.0673609	-0.487214	1.47696	-0.292902	-1.08359	-0.29951	-0.385249	1	0	1	0	0	0	0	6	3	2	2	0	2	0	0	0
Val	1	161399700	161399772	-		4.93373	4.88092	3.94307	1.03503	4.65933	4.81356	3.60786	2.58237	4.75131	5.45834	3.931	3.08393	5.04338	5.52675	3.63149	1.11372	-0.274405	-0.0673609	-0.33521	1.54734	0.292061	0.0684104	-0.29951	-1.97021	0	0	0	1	0	0	0	7	0	0	2	3	0	0	0	1
Asn	1	161428077	161428150	-		5.08574	4.88092	5.09507	4.03503	7.13326	4.96556	4.75986	4.23445	4.75131	5.61034	4.931	1.34696	6.19538	5.52675	3.78349	2.11372	2.04752	0.0846419	-0.335211	0.199421	1.44406	-0.0835924	-1.14751	0.766754	1	0	2	8	5	1	2	22	0	1	4	0	2	0	1	2
Gly	1	161523847	161523917	-		6.08574	6.61788	6.90243	6.20495	5.81133	4.81356	7.66675	6.15006	5.90332	5.45834	7.25292	5.30632	5.19538	7.26372	7.48393	3.43564	-0.274405	-1.80433	0.764325	-0.0548964	-0.707939	1.80538	0.231004	-1.87068	2	3	7	36	2	0	15	83	2	0	20	14	1	3	13	5
Leu	1	161530342	161530424	-		7.40766	6.61788	8.48739	7.70745	5.81133	6.55052	7.56722	7.97469	7.90332	7.19531	6.63144	6.9584	7.78034	7.67875	6.59084	5.9717	-1.59633	-0.0673614	-0.920174	0.267236	-0.122977	0.483447	-0.0405922	-0.9867	5	3	21	102	2	3	14	294	8	3	13	44	6	4	7	29
Gly	1	161531113	161531184	+		4.93373	4.88092	3.94307	4.73547	4.65933	4.81356	5.34483	4.98447	4.75131	5.45834	5.25292	4.66889	5.04338	5.67876	6.36845	4.11372	-0.274405	-0.0673609	1.40176	0.249003	0.292061	0.220413	1.11553	-0.555174	0	0	0	13	0	0	3	37	0	0	5	9	0	1	6	8
Asn	1	161540241	161540314	+		4.93373	4.88092	6.417	5.35696	4.65933	4.96556	4.75986	5.79739	4.75131	5.45834	4.51596	2.49897	5.04338	5.52675	5.36845	3.43564	-0.274405	0.0846419	-1.65714	0.440429	0.292061	0.0684104	0.852493	0.936679	0	0	5	20	0	1	2	65	0	0	3	2	0	0	3	5
Glu	1	161612718	161612789	+		4.93373	4.88092	4.09507	5.49446	4.65933	5.96556	3.75986	5.96484	5.90332	7.61034	5.51596	6.70842	5.19538	5.52675	3.78349	6.15811	-0.274405	1.08464	-0.335211	0.470383	-0.707939	-2.08359	-1.73247	-0.550309	0	0	1	22	0	2	1	73	2	4	6	37	1	0	1	33
Pseudo	1	165596913	165596985	+		5.08574	4.88092	4.09507	4.35696	4.65933	4.81356	4.75986	5.23445	4.75131	5.45834	2.931	1.49897	5.04338	5.67876	3.63149	4.28364	-0.426408	-0.0673609	0.664789	0.877493	0.292061	0.220413	0.70049	2.78468	1	0	1	10	0	0	2	44	0	0	1	1	0	1	0	9
Pro	1	167714725	167714796	+		4.93373	4.88092	5.09507	4.03503	4.81133	4.81356	3.75986	5.50294	4.90332	5.45834	6.10092	2.49897	5.04338	5.52675	3.63149	3.11372	-0.122402	-0.0673609	-1.33521	1.46791	0.140058	0.0684104	-2.46944	0.614751	0	0	2	8	1	0	1	53	1	0	9	2	0	0	0	4
Pro	1	167715488	167715559	-		4.93373	4.88092	3.94307	3.35696	4.81133	4.81356	5.34483	4.86248	4.75131	6.61034	3.931	1.49897	5.04338	5.52675	3.63149	3.92107	-0.122402	-0.0673609	1.40176	1.50552	0.292061	-1.08359	-0.29951	2.42211	0	0	0	5	1	0	3	34	0	2	2	1	0	0	0	7
Y_RNA.390-201	1	175022479	175022580	-		4.93373	4.88092	3.94307	3.61999	4.65933	4.96556	3.60786	3.86248	4.75131	5.45834	2.77899	4.82089	6.19538	5.52675	3.78349	3.92107	-0.274405	0.0846419	-0.33521	0.24249	1.44406	0.0684104	1.0045	-0.899822	0	0	0	6	0	1	0	17	0	0	0	10	2	0	1	7
SNORA77-201	1	203729581	203729705	+	small nucleolar RNA, H/ACA box 77 [Source:HGNC Symbol;Acc:HGNC:32663]	7.08574	7.35485	7.55451	8.69324	7.13326	6.96556	6.75986	8.2548	7.48828	7.19531	8.65892	8.4297	7.78034	5.52675	8.48393	8.53998	0.0475235	-0.38929	-0.794642	-0.438442	0.292061	-1.66856	-0.174988	0.110279	4	5	11	202	5	4	8	357	6	3	53	122	6	0	26	172
Lys	1	204506527	204506599	+		4.93373	4.88092	7.417	8.20495	4.81133	5.96556	7.08179	8.85983	6.90332	7.19531	4.931	8.47625	7.51731	5.52675	4.78349	7.57315	-0.122402	1.08464	-0.33521	0.654873	0.613989	-1.66856	-0.147507	-0.903098	0	0	10	144	1	2	10	543	4	3	4	126	5	0	2	88
Lys	1	204507030	204507102	-		6.6707	6.61788	6.09507	9.27343	5.81133	6.96556	8.2193	9.97837	6.90332	9.61034	6.51596	9.42378	9.19538	10.3226	6.59084	8.66061	-0.859367	0.347676	2.12422	0.704933	2.29206	0.712266	0.0748854	-0.763167	3	3	4	302	2	4	22	1179	4	16	12	243	16	25	7	187
MIR205-201	1	209432133	209432242	+	microRNA 205 [Source:HGNC Symbol;Acc:HGNC:31583]	4.93373	4.88092	5.09507	4.20495	4.81133	4.81356	5.34483	4.16734	4.75131	5.61034	2.931	1.34696	5.19538	5.52675	3.63149	2.11372	-0.122402	-0.0673609	0.249752	-0.0376177	0.444064	-0.0835924	0.70049	0.766754	0	0	2	9	1	0	3	21	0	1	1	0	1	0	0	2
RNU5A-8P-201	1	210374154	210374267	-	RNA, U5A small nuclear 8, pseudogene [Source:HGNC Symbol;Acc:HGNC:42530]	7.40766	7.03292	5.68004	4.94192	6.81133	6.55052	6.56722	5.38973	4.90332	6.61034	7.32331	5.40586	6.78034	5.52675	3.63149	5.63728	-0.596333	-0.482399	0.887182	0.447809	1.87702	-1.08359	-3.69183	0.231422	5	4	3	15	4	3	7	49	1	2	21	15	3	0	0	23
MIR664A-201	1	220200538	220200619	-	microRNA 664a [Source:HGNC Symbol;Acc:HGNC:35370]	4.93373	4.88092	3.94307	4.35696	4.65933	4.81356	3.75986	5.02295	4.75131	5.45834	5.25292	3.82089	5.04338	5.52675	4.78349	5.02061	-0.274405	-0.0673609	-0.183207	0.665989	0.292061	0.0684104	-0.469435	1.19971	0	0	0	10	0	0	1	38	0	0	5	5	0	0	2	15
SNORA36B-201	1	220200546	220200676	-	small nucleolar RNA, H/ACA box 36B [Source:HGNC Symbol;Acc:HGNC:32629]	4.93373	4.88092	3.94307	4.61999	4.65933	4.81356	3.75986	5.09695	4.75131	5.45834	5.51596	3.82089	5.04338	5.52675	4.78349	5.02061	-0.274405	-0.0673609	-0.183207	0.476955	0.292061	0.0684104	-0.73247	1.19971	0	0	0	12	0	0	1	40	0	0	6	5	0	0	2	15
RN7SL464P-201	1	220571739	220572035	-	RNA, 7SL, cytoplasmic 464, pseudogene [Source:HGNC Symbol;Acc:HGNC:46480]	4.93373	4.88092	3.94307	5.12249	4.65933	4.81356	3.60786	5.47546	4.90332	7.19531	2.77899	4.9584	6.78034	7.26372	3.63149	4.69868	-0.274405	-0.0673609	-0.33521	0.352966	1.87702	0.0684099	0.852493	-0.259718	0	0	0	17	0	0	0	52	1	3	0	11	3	3	0	12
Thr	1	222465005	222465077	+		6.08574	4.88092	3.94307	5.84238	4.65933	4.81356	5.75986	6.87305	4.75131	5.45834	3.931	6.9584	5.04338	5.67876	4.78349	5.50603	-1.42641	-0.0673609	1.81679	1.03067	0.292061	0.220413	0.852493	-1.45236	2	0	0	28	0	0	4	137	0	0	2	44	0	1	2	21
RNA5S9-201	1	228628148	228628266	-	RNA, 5S ribosomal 9 [Source:HGNC Symbol;Acc:HGNC:34370]	12.3986	12.0553	11.6725	12.1955	11.7061	11.2323	11.7199	11.7069	11.3791	11.8957	12.8334	11.4074	11.5704	12.0711	11.923	11.0548	-0.69247	-0.822942	0.0473633	-0.488667	0.191367	0.175325	-0.91033	-0.352594	159	130	191	2289	119	77	249	3907	89	78	957	961	83	84	282	983
U8.13-201	1	234593275	234593402	+		6.6707	5.03292	6.417	5.78992	6.39629	5.96556	6.08179	5.26687	8.71067	8.19531	4.931	3.08393	9.19538	9.58565	5.78349	2.11372	-0.274405	0.932639	-0.33521	-0.523045	0.484705	1.39034	0.852492	-0.970211	3	1	5	27	3	2	5	45	14	6	4	3	16	15	4	2
SNORA14B-201	1	235127803	235127937	-	small nucleolar RNA, H/ACA box 14B [Source:HGNC Symbol;Acc:HGNC:32603]	4.93373	4.88092	6.417	5.73547	4.81133	5.96556	3.60786	5.81941	4.75131	5.45834	5.25292	7.66889	5.04338	5.52675	5.78349	7.52311	-0.122402	1.08464	-2.80914	0.0839438	0.292061	0.0684104	0.530564	-0.145783	0	0	5	26	1	2	0	66	0	0	5	72	0	0	4	85
RNU2-70P-201	1	236267780	236267958	+	RNA, U2 small nuclear 70, pseudogene [Source:HGNC Symbol;Acc:HGNC:48563]	6.6707	4.88092	5.09507	1.03503	4.65933	4.81356	3.60786	3.35998	5.90332	5.61034	4.931	2.49897	7.19538	6.67875	3.78349	0.961714	-2.01137	-0.0673609	-1.48721	2.32495	1.29206	1.06841	-1.14751	-1.53725	3	0	2	1	0	0	0	12	2	1	4	2	4	2	1	0
RNU6-999P-201	1	245043928	245044032	+	RNA, U6 small nuclear 999, pseudogene [Source:HGNC Symbol;Acc:HGNC:47962]	9.1732	9.12038	7.90243	5.78992	9.13326	9.72045	7.08179	7.12375	9.36275	9.31079	9.89678	6.14282	9.00273	8.84868	9.78349	6.94661	-0.0399399	0.600063	-0.820637	1.33383	-0.360015	-0.462105	-0.113292	0.803785	17	17	14	27	20	27	10	163	22	13	125	25	14	9	64	57
Leu	1	248873855	248873960	+		8.25566	6.03292	8.343	7.22485	6.39629	4.96556	8.08179	7.5432	9.7613	9.31079	9.81364	9.89128	10.1023	10.4336	9.64147	10.2065	-1.85937	-1.06736	-0.26121	0.318349	0.34097	1.12286	-0.172169	0.315191	9	2	19	73	3	1	20	218	29	13	118	336	30	27	58	546
Glu	1	248874248	248874319	+		4.93373	4.88092	3.94307	4.94192	4.65933	4.81356	4.75986	3.35998	4.75131	5.45834	2.931	3.08393	5.04338	5.52675	3.78349	0.961714	-0.274405	-0.0673609	0.816792	-1.58194	0.292061	0.0684104	0.852493	-2.12221	0	0	0	15	0	0	2	12	0	0	1	3	0	0	1	0
SNORA80B-201	2	10446714	10446849	-	small nucleolar RNA, H/ACA box 80B [Source:HGNC Symbol;Acc:HGNC:34355]	4.93373	4.88092	5.09507	6.20495	4.65933	4.96556	5.75986	5.7523	4.75131	5.45834	4.931	5.74689	5.04338	5.52675	3.78349	5.20118	-0.274405	0.0846419	0.664789	-0.452656	0.292061	0.0684104	-1.14751	-0.545713	0	0	2	36	0	1	4	63	0	0	4	19	0	0	1	17
RN7SL674P-201	2	11584773	11585047	+	RNA, 7SL, cytoplasmic 674, pseudogene [Source:HGNC Symbol;Acc:HGNC:46690]	5.08574	4.88092	4.09507	6.73547	4.65933	4.81356	3.60786	10.1684	6.48828	7.61034	2.77899	6.66889	8.3653	7.26372	3.63149	6.20118	-0.426408	-0.0673609	-0.487214	3.43294	1.87702	-0.346627	0.852493	-0.467711	1	0	1	52	0	0	0	1345	3	4	0	36	9	3	0	34
Y_RNA.189-201	2	20480844	20480955	+		4.93373	4.88092	3.94307	3.35696	5.81133	4.81356	5.34483	2.09695	4.75131	5.45834	2.77899	1.49897	5.04338	5.52675	3.78349	0.961714	0.877598	-0.0673609	1.40176	-1.26001	0.292061	0.0684104	1.0045	-0.537252	0	0	0	5	2	0	3	5	0	0	0	1	0	0	1	0
Tyr	2	27050782	27050870	+		9.89309	9.12038	9.55451	8.72153	9.81133	10.053	9.86839	9.20128	9.29563	10.1339	9.35726	8.60749	9.78034	10.4336	9.76077	7.81416	-0.0817595	0.932638	0.313883	0.479753	0.484706	0.299735	0.403509	-0.793334	28	17	44	206	32	34	69	688	21	23	86	138	24	27	63	104
Ala	2	27051214	27051286	+		7.08574	4.88092	7.55451	8.11185	4.81133	6.96556	8.56722	8.73212	5.90332	6.61034	6.51596	6.54336	7.51731	9.13819	7.59084	6.11372	-2.2744	2.08464	1.01271	0.620276	1.61399	2.52784	1.07489	-0.429643	4	0	11	135	1	4	28	497	2	2	12	33	5	11	14	32
SNORD92-201	2	28913664	28913748	+	small nucleolar RNA, C/D box 92 [Source:HGNC Symbol;Acc:HGNC:32754]	6.6707	6.61788	9.73893	9.63494	4.81133	7.28749	9.37457	10.2588	8.48828	8.19531	9.63144	10.132	8.19538	8.84868	9.24292	9.90813	-1.85937	0.669604	-0.364357	0.623893	-0.292902	0.653373	-0.388515	-0.223828	3	3	50	388	1	5	49	1432	12	6	104	397	8	9	44	444
SNORD53-201	2	28927067	28927144	+	small nucleolar RNA, C/D box 53 [Source:HGNC Symbol;Acc:HGNC:10203]	4.93373	4.88092	3.94307	0.883026	4.65933	4.81356	3.60786	-0.224981	5.90332	5.61034	5.931	3.08393	5.04338	5.52675	5.78349	4.11372	-0.274405	-0.0673609	-0.33521	-1.10801	-0.859942	-0.0835924	-0.147508	1.02979	0	0	0	0	0	0	0	1	2	1	8	3	0	0	4	8
SNORD53B-201	2	28927983	28928060	+	small nucleolar RNA, C/D box 53B [Source:HGNC Symbol;Acc:HGNC:52229]	6.6707	4.88092	6.68004	5.35696	4.65933	5.96556	6.34483	5.32961	4.90332	5.61034	7.17892	6.45316	5.19538	5.52675	6.78349	6.50603	-2.01137	1.08464	-0.33521	-0.0273495	0.292061	-0.0835924	-0.395435	0.0528727	3	0	6	20	0	2	6	47	1	1	19	31	1	0	8	42
Ile	2	42810536	42810628	+		5.08574	5.03292	7.417	8.72852	7.13326	4.96556	8.80426	9.73502	6.48828	5.45834	7.25292	7.35695	6.19538	7.26372	8.59084	6.94661	2.04752	-0.0673614	1.38726	1.0065	-0.292902	1.80538	1.33792	-0.410339	1	1	10	207	5	1	33	996	3	0	20	58	2	3	28	57
SNORA36C-201	2	69520043	69520174	-	small nucleolar RNA, H/ACA box 36C [Source:HGNC Symbol;Acc:HGNC:33616]	7.40766	4.88092	3.94307	4.94192	4.65933	4.81356	3.60786	4.16734	4.75131	5.45834	2.77899	1.49897	5.04338	5.52675	3.63149	3.69868	-2.74834	-0.0673609	-0.33521	-0.774583	0.292061	0.0684104	0.852493	2.19971	5	0	0	15	0	0	0	21	0	0	0	1	0	0	0	6
Gly	2	70248991	70249061	-		4.93373	4.88092	7.265	6.73547	4.65933	4.81356	5.75986	7.65766	4.75131	5.45834	5.931	4.08393	5.04338	5.52675	5.36845	4.81416	-0.274405	-0.0673609	-1.50514	0.922193	0.292061	0.0684104	-0.562544	0.730228	0	0	9	52	0	0	4	236	0	0	8	6	0	0	3	13
RN7SKP203-201	2	76445079	76445410	-	RN7SK pseudogene 203 [Source:HGNC Symbol;Acc:HGNC:45927]	5.08574	4.88092	4.09507	2.61999	4.65933	4.81356	3.75986	4.52991	6.90332	8.19531	7.39043	6.54336	6.78034	6.67875	6.36845	5.50603	-0.426408	-0.0673609	-0.335211	1.90991	-0.122977	-1.51655	-1.02198	-1.03733	1	0	1	3	0	0	1	27	4	6	22	33	3	2	6	21
Y_RNA.502-201	2	85434507	85434619	+		4.93373	4.88092	4.09507	1.03503	4.65933	4.81356	3.75986	0.775019	4.75131	5.45834	4.931	1.34696	5.04338	5.52675	5.36845	3.69868	-0.274405	-0.0673609	-0.335211	-0.26001	0.292061	0.0684104	0.437456	2.35172	0	0	1	1	0	0	1	2	0	0	4	0	0	0	3	6
SNORD94-201	2	86135870	86136006	+	small nucleolar RNA, C/D box 94 [Source:HGNC Symbol;Acc:HGNC:32756]	9.33366	8.84027	9.30453	9.66074	7.81133	9.55052	9.18613	9.82214	9.22524	7.19531	9.73835	10.7658	7.51731	7.26372	8.82788	10.0326	-1.52233	0.710246	-0.118399	0.161405	-1.70794	0.0684099	-0.910468	-0.733172	19	14	37	395	8	24	43	1058	20	3	112	616	5	3	33	484
SNORD89-201	2	101272936	101273049	-	small nucleolar RNA, C/D box 89 [Source:HGNC Symbol;Acc:HGNC:32750]	5.08574	4.88092	6.68004	6.86792	4.65933	4.96556	6.56722	6.35998	4.75131	5.45834	6.39043	7.80275	5.19538	5.67876	3.78349	6.99636	-0.426408	0.0846419	-0.112818	-0.507938	0.444064	0.220413	-2.60694	-0.806387	1	0	6	57	0	1	7	96	0	0	11	79	1	1	1	59
U3.17-201	2	114005440	114005655	-		4.93373	4.88092	3.94307	3.03503	4.65933	4.81356	3.75986	2.77502	4.75131	5.45834	5.25292	2.49897	5.04338	5.52675	3.63149	0.961714	-0.274405	-0.0673609	-0.183207	-0.26001	0.292061	0.0684104	-1.62144	-1.53725	0	0	0	4	0	0	1	8	0	0	5	2	0	0	0	0
RNU4ATAC-201	2	121530881	121531007	+	RNA, U4atac small nuclear (U12-dependent splicing) [Source:HGNC Symbol;Acc:HGNC:34016]	8.89309	6.61788	8.343	9.76295	10.3659	10.8235	9.90961	9.69983	7.90332	5.61034	8.73835	9.96249	7.19538	5.52675	7.95341	9.40374	1.47283	4.20566	1.56661	-0.063118	-0.707939	-0.0835924	-0.784937	-0.558755	14	3	19	424	47	58	71	972	8	1	56	353	4	0	18	313
RNY4P7-201	2	127798903	127798998	-	RNY4 pseudogene 7 [Source:HGNC Symbol;Acc:HGNC:34056]	8.99263	8.20284	8.00196	7.10112	7.39629	7.77291	6.75986	6.9043	7.22524	8.4177	7.88519	6.9584	9.00273	9.26372	7.10542	6.89508	-1.59633	-0.429931	-1.2421	-0.196816	1.77749	0.846018	-0.779776	-0.0633211	15	9	15	67	6	7	8	140	5	7	31	44	14	12	10	55
Glu	2	130337128	130337199	-		6.08574	4.88092	6.09507	6.98923	4.65933	4.96556	6.56722	7.84648	4.75131	5.45834	5.73835	7.45316	5.04338	5.52675	7.69038	6.53998	-1.42641	0.0846419	0.472145	0.857255	0.292061	0.0684104	1.95203	-0.91318	2	0	4	62	0	1	7	269	0	0	7	62	0	0	15	43
RN7SL124P-201	2	151372003	151372287	+	RNA, 7SL, cytoplasmic 124, pseudogene [Source:HGNC Symbol;Acc:HGNC:46140]	4.93373	4.88092	3.94307	5.42735	4.65933	4.81356	3.60786	5.52991	6.48828	5.61034	2.77899	5.66889	7.51731	7.26372	3.63149	4.81416	-0.274405	-0.0673609	-0.33521	0.10256	1.02903	1.65337	0.852493	-0.854734	0	0	0	21	0	0	0	54	3	1	0	18	5	3	0	13
RNU6-546P-201	2	155330421	155330527	+	RNA, U6 small nuclear 546, pseudogene [Source:HGNC Symbol;Acc:HGNC:47509]	4.93373	4.88092	3.94307	0.883026	4.65933	4.81356	3.60786	0.775019	4.75131	6.61034	2.931	4.82089	5.04338	5.52675	4.78349	5.20118	-0.274405	-0.0673609	-0.33521	-0.108007	0.292061	-1.08359	1.85249	0.380286	0	0	0	0	0	0	0	2	0	2	1	10	0	0	2	17
Ala	2	156400769	156400840	+		4.93373	4.88092	7.417	7.39258	4.81133	4.81356	5.34483	7.29858	4.90332	5.45834	5.25292	6.66889	5.19538	5.52675	4.78349	5.28364	-0.122402	-0.0673609	-2.07218	-0.0940008	0.292061	0.0684104	-0.469435	-1.38525	0	0	10	82	1	0	3	184	1	0	5	36	1	0	2	18
Gly	2	156401147	156401217	-		6.6707	7.61788	7.90243	7.14355	7.13326	5.96556	8.34483	7.47546	4.90332	6.61034	6.39043	5.08393	5.04338	5.52675	7.10542	5.36164	0.462561	-1.65232	0.442397	0.331905	0.140058	-1.08359	0.714989	0.277716	3	6	14	69	5	2	24	208	1	2	11	12	0	0	10	19
SNORD70-201	2	202276431	202276518	+	small nucleolar RNA, C/D box 70 [Source:HGNC Symbol;Acc:HGNC:32731]	4.93373	4.88092	7.09507	1.03503	4.65933	4.81356	6.75986	3.58237	5.90332	5.45834	3.931	6.30632	5.04338	5.52675	3.63149	6.43565	-0.274405	-0.0673609	-0.33521	2.54734	-0.859942	0.0684104	-0.29951	0.129325	0	0	8	1	0	0	8	14	2	0	2	28	0	0	0	40
SNORD70B-201	2	202278108	202278192	+	small nucleolar RNA, C/D box 70B [Source:HGNC Symbol;Acc:HGNC:52233]	4.93373	4.88092	3.94307	1.03503	4.65933	5.96556	4.75986	1.35998	4.75131	5.45834	2.77899	2.49897	5.04338	5.52675	3.63149	4.69868	-0.274405	1.08464	0.816792	0.324952	0.292061	0.0684104	0.852493	2.19971	0	0	0	1	0	2	2	3	0	0	0	2	0	0	0	12
SNORD11B-201	2	202291332	202291421	+	small nucleolar RNA, C/D box 11B [Source:HGNC Symbol;Acc:HGNC:33571]	9.6093	8.61788	11.2244	9.11718	8.27076	8.55052	10.7024	9.46851	8.90332	8.19531	10.1502	9.47625	8.65481	8.26372	9.30705	9.71734	-1.33854	-0.0673618	-0.521979	0.351328	-0.248507	0.0684099	-0.843114	0.241097	23	12	140	271	11	12	123	828	16	6	149	252	11	6	46	389
SNORD11-201	2	202293051	202293134	+	small nucleolar RNA, C/D box 11 [Source:HGNC Symbol;Acc:HGNC:32707]	6.08574	5.03292	8.90243	7.16431	4.81133	7.28749	7.4603	7.66376	8.36275	7.19531	6.39043	9.49332	7.51731	5.67876	7.59084	9.43565	-1.2744	2.25457	-1.44213	0.49945	-0.845442	-1.51655	1.20042	-0.0576744	2	1	28	70	1	5	13	237	11	3	11	255	5	1	14	320
RN7SL753P-201	2	202333439	202333728	+	RNA, 7SL, cytoplasmic 753, pseudogene [Source:HGNC Symbol;Acc:HGNC:46769]	4.93373	4.88092	3.94307	0.883026	4.65933	4.81356	3.60786	-0.224981	5.90332	5.45834	2.77899	1.34696	7.19538	6.67875	3.63149	1.11372	-0.274405	-0.0673609	-0.33521	-1.10801	1.29206	1.22041	0.852493	-0.233246	0	0	0	0	0	0	0	1	2	0	0	0	4	2	0	1
snoZ196.1-201	2	206161841	206161929	+		7.89309	6.03292	6.90243	6.64974	6.39629	6.96556	6.75986	6.89396	9.29563	7.93227	8.95336	7.30632	8.89582	9.67875	8.69038	7.66831	-1.4968	0.932638	-0.142566	0.24422	-0.399817	1.74648	-0.262983	0.361985	7	2	7	49	3	4	8	139	21	5	65	56	13	16	30	94
SNORD51-201	2	206161878	206161957	+	small nucleolar RNA, C/D box 51 [Source:HGNC Symbol;Acc:HGNC:10201]	7.89309	6.03292	6.90243	6.64974	6.39629	6.96556	6.75986	6.9043	9.29563	7.93227	8.95336	7.30632	9.00273	9.67875	8.69038	7.66831	-1.4968	0.932638	-0.142566	0.254563	-0.292901	1.74648	-0.262983	0.361985	7	2	7	49	3	4	8	140	21	5	65	56	14	16	30	94
SNORA41-201	2	206162228	206162359	+	small nucleolar RNA, H/ACA box 41 [Source:HGNC Symbol;Acc:HGNC:32634]	8.08574	7.61788	8.18254	9.17458	6.81133	5.96556	7.84733	9.20965	8.81021	7.61034	9.03952	9.09142	7.51731	8.26372	9.71423	9.43113	-1.2744	-1.65232	-0.33521	0.0350666	-1.2929	0.653373	0.674706	0.339707	8	6	17	282	4	2	17	692	15	4	69	193	5	6	61	319
SNORA75-201	2	231455800	231455936	-	Small nucleolar RNA SNORA75 [Source:RFAM;Acc:RF00072]	9.72959	8.84027	8.79551	10.4487	8.27076	8.87245	8.61784	10.6607	9.60376	5.61034	10.8794	11.2638	7.78034	8.00068	8.30705	10.6606	-1.45883	0.0321751	-0.17767	0.212058	-1.82342	2.39034	-2.57231	-0.603226	25	14	26	682	11	15	29	1892	26	1	247	870	6	5	23	748
SNORD20-201	2	231456444	231456523	-	small nucleolar RNA, C/D box 20 [Source:HGNC Symbol;Acc:HGNC:10143]	6.08574	4.88092	3.94307	5.03503	5.81133	4.96556	4.75986	5.44744	4.90332	5.45834	7.57485	7.02253	5.04338	5.67876	6.78349	6.84164	-0.274405	0.0846419	0.816792	0.412415	0.140058	0.220413	-0.791364	-0.180891	2	0	0	16	2	1	2	51	1	0	25	46	0	1	8	53
SNORD82-201	2	231460371	231460440	-	small nucleolar RNA, C/D box 82 [Source:HGNC Symbol;Acc:HGNC:10240]	13.2607	12.6911	14.6362	14.3627	12.3963	13.1455	13.3164	14.5092	13.9801	11.8392	13.1765	14.2576	12.6792	12.7011	11.8496	14.6955	-0.864368	0.454337	-1.3198	0.146477	-1.30094	0.861961	-1.32697	0.437901	289	202	1490	10281	192	290	753	27254	540	75	1214	6930	179	130	268	12261
RN7SL499P-201	2	231645998	231646273	-	RNA, 7SL, cytoplasmic 499, pseudogene [Source:HGNC Symbol;Acc:HGNC:46515]	7.6707	7.03292	8.48739	6.35696	6.81133	5.96556	8.2193	6.7408	8.71067	9.4177	7.83789	5.49897	8.78034	5.67876	8.48393	6.243	-0.859367	-1.06736	-0.268097	0.383845	0.0696678	-3.73894	0.646041	0.744034	6	4	21	40	4	2	22	125	14	14	30	16	12	1	26	35
SNORA7A-201	3	12840312	12840450	-	small nucleolar RNA, H/ACA box 7A [Source:HGNC Symbol;Acc:HGNC:32592]	7.40766	5.03292	9.58693	10.9554	6.39629	4.96556	8.4603	10.8829	8.36275	9.19531	9.56035	11.4429	10.1023	8.84868	9.06889	11.2736	-1.01137	-0.0673614	-1.12662	-0.0724926	1.73952	-0.346627	-0.491462	-0.169357	5	1	45	969	3	1	26	2207	11	12	99	985	30	9	39	1144
RN7SL4P-201	3	15738515	15738809	+	RNA, 7SL, cytoplasmic 4, pseudogene [Source:HGNC Symbol;Acc:HGNC:10039]	5.08574	4.88092	3.94307	6.58962	4.65933	4.81356	3.60786	6.71753	4.90332	5.61034	4.931	8.34446	5.19538	7.67875	3.63149	7.39912	-0.426408	-0.0673609	-0.33521	0.127915	0.292061	2.06841	-1.29951	-0.945337	1	0	0	47	0	0	0	123	1	1	4	115	1	4	0	78
RNU6ATAC4P-201	3	36968191	36968316	-	RNA, U6atac small nuclear 4, pseudogene [Source:HGNC Symbol;Acc:HGNC:34094]	4.93373	4.88092	5.09507	3.03503	4.65933	4.81356	3.60786	2.35998	4.75131	5.45834	3.931	3.82089	5.04338	5.52675	3.63149	2.69868	-0.274405	-0.0673609	-1.48721	-0.675048	0.292061	0.0684104	-0.29951	-1.12221	0	0	2	4	0	0	0	6	0	0	2	5	0	0	0	3
SNORA6-201	3	39408389	39408539	+	small nucleolar RNA, H/ACA box 6 [Source:HGNC Symbol;Acc:HGNC:32591]	8.6707	7.35485	8.90243	12.4101	8.13326	6.96556	8.71406	11.8845	8.48828	8.93227	10.7827	12.5248	7.78034	8.84868	9.91277	12.0867	-0.537439	-0.38929	-0.18837	-0.525546	-0.707939	-0.0835924	-0.869973	-0.4381	12	5	28	2656	10	4	31	4419	12	10	231	2085	6	9	70	2010
SNORA62-201	3	39411054	39411206	+	small nucleolar RNA, H/ACA box 62 [Source:HGNC Symbol;Acc:HGNC:10107]	8.6707	6.61788	7.55451	11.7991	7.13326	7.55052	8.00779	11.2518	9.7613	8.19531	9.83789	11.4134	9.28284	9.13819	9.33808	11.3898	-1.53744	0.932639	0.453286	-0.547308	-0.478457	0.942879	-0.499809	-0.02351	12	3	11	1739	5	6	19	2850	29	6	120	965	17	11	47	1240
Arg	3	45688999	45689071	-		11.3337	11.0553	12.5422	11.4068	12.011	12.5876	11.9497	11.7612	12.4111	12.0533	10.7639	10.121	12.1841	12.0186	12.3149	10.0474	0.67734	1.53232	-0.592469	0.35441	-0.227049	-0.0346823	1.55099	-0.0736103	76	65	349	1325	147	197	292	4057	182	87	228	394	127	81	370	489
RN7SL664P-201	3	48094801	48095105	-	RNA, 7SL, cytoplasmic 664, pseudogene [Source:HGNC Symbol;Acc:HGNC:46680]	4.93373	5.03292	3.94307	4.03503	4.65933	4.81356	4.75986	4.52991	6.48828	5.61034	3.931	4.08393	8.00273	8.00068	3.63149	4.81416	-0.274405	-0.219364	0.816792	0.494877	1.51445	2.39034	-0.29951	0.730228	0	1	0	8	0	0	2	27	3	1	2	6	7	5	0	13
MIR425-201	3	49020148	49020234	-	microRNA 425 [Source:HGNC Symbol;Acc:HGNC:31882]	4.93373	4.88092	4.09507	0.883026	4.65933	4.81356	5.34483	3.09695	4.90332	5.45834	5.51596	1.34696	5.19538	5.67876	3.78349	3.43564	-0.274405	-0.0673609	1.24975	2.21392	0.292061	0.220413	-1.73247	2.08868	0	0	1	0	0	0	3	10	1	0	6	0	1	1	1	5
MIR191-201	3	49020618	49020709	-	microRNA 191 [Source:HGNC Symbol;Acc:HGNC:31561]	4.93373	4.88092	3.94307	0.883026	4.65933	4.81356	3.60786	2.94494	4.75131	5.45834	4.51596	3.08393	5.04338	5.52675	4.78349	3.11372	-0.274405	-0.0673609	-0.33521	2.06192	0.292061	0.0684104	0.26753	0.0297887	0	0	0	0	0	0	0	9	0	0	3	3	0	0	2	4
AC104446.3-201	3	52688882	52688961	+	No description	7.40766	6.61788	7.55451	6.70745	4.81133	6.96556	6.56722	6.70576	8.07324	9.19531	7.63144	6.78437	8.65481	8.26372	7.48393	6.50603	-2.59633	0.347676	-0.987287	-0.00169849	0.581568	-0.93159	-0.147508	-0.278333	5	3	11	51	1	4	7	122	9	12	26	39	11	6	13	42
AC104446.1-201	3	52688890	52688962	+	No description	7.40766	6.61788	7.55451	6.70745	4.81133	6.96556	6.56722	6.70576	8.07324	9.19531	7.63144	6.78437	8.65481	8.26372	7.48393	6.50603	-2.59633	0.347676	-0.987287	-0.00169849	0.581568	-0.93159	-0.147508	-0.278333	5	3	11	51	1	4	7	122	9	12	26	39	11	6	13	42
SNORD19B-201	3	52690744	52690827	+	small nucleolar RNA, C/D box 19B [Source:HGNC Symbol;Acc:HGNC:33570]	5.08574	4.88092	5.68004	4.20495	4.65933	4.96556	3.75986	5.52991	4.75131	5.45834	7.68588	5.89128	5.04338	5.52675	6.59084	5.75757	-0.426408	0.0846419	-1.92017	1.32495	0.292061	0.0684104	-1.09504	-0.13371	1	0	3	9	0	1	1	54	0	0	27	21	0	0	7	25
SNORD19C-201	3	52691378	52691453	+	small nucleolar RNA, C/D box 19C [Source:HGNC Symbol;Acc:HGNC:52224]	8.99263	7.03292	8.73893	7.78992	7.13326	7.77291	7.92979	8.02768	8.90332	9.06978	9.84986	7.68879	9.10227	8.67875	9.91277	8.17981	-1.85937	0.739993	-0.809142	0.237767	0.198952	-0.391022	0.062912	0.491016	15	4	25	108	5	7	18	305	16	11	121	73	15	8	70	134
SNORD69-201	3	52692736	52692812	+	small nucleolar RNA, C/D box 69 [Source:HGNC Symbol;Acc:HGNC:32730]	5.08574	4.88092	6.09507	6.20495	4.65933	4.81356	4.75986	6.32961	5.90332	5.61034	7.78898	5.89128	6.19538	7.26372	5.36845	6.72843	-0.426408	-0.0673609	-1.33521	0.124653	0.292061	1.65337	-2.42053	0.837143	1	0	4	36	0	0	2	94	2	1	29	21	2	3	3	49
RNU6ATAC26P-201	3	57619447	57619572	+	RNA, U6atac small nuclear 26, pseudogene [Source:HGNC Symbol;Acc:HGNC:46925]	7.08574	4.88092	5.09507	0.883026	4.81133	4.81356	3.75986	1.77502	4.75131	5.45834	4.931	1.49897	5.04338	5.52675	4.78349	1.11372	-2.2744	-0.0673609	-1.33521	0.891993	0.292061	0.0684104	-0.147507	-0.385249	4	0	2	0	1	0	1	4	0	0	4	1	0	0	2	1
RNU2-64P-201	3	73110992	73111182	+	RNA, U2 small nuclear 64, pseudogene [Source:HGNC Symbol;Acc:HGNC:48557]	9.89309	7.61788	4.09507	3.84238	8.89879	5.96556	6.75986	5.16734	4.90332	5.45834	7.45456	4.08393	6.19538	5.52675	6.36845	4.28364	-0.994296	-1.65232	2.66479	1.32495	1.29206	0.0684104	-1.08611	0.199714	28	6	1	7	17	2	8	42	1	0	23	6	2	0	6	9
RN7SL767P-201	3	113632704	113632998	+	RNA, 7SL, cytoplasmic 767, pseudogene [Source:HGNC Symbol;Acc:HGNC:46783]	4.93373	5.03292	3.94307	4.20495	4.65933	4.81356	3.60786	4.16734	4.90332	5.45834	2.931	5.49897	6.19538	6.67875	3.63149	3.69868	-0.274405	-0.219364	-0.33521	-0.0376177	1.29206	1.22041	0.70049	-1.80029	0	1	0	9	0	0	0	21	1	0	1	16	2	2	0	6
Y_RNA.296-201	3	125516979	125517086	+		4.93373	4.88092	3.94307	1.03503	4.65933	4.96556	3.60786	2.58237	5.90332	5.45834	2.77899	3.49897	5.04338	5.52675	3.63149	3.11372	-0.274405	0.0846419	-0.33521	1.54734	-0.859942	0.0684104	0.852493	-0.385249	0	0	0	1	0	1	0	7	2	0	0	4	0	0	0	4
RNU2-37P-201	3	128075073	128075249	-	RNA, U2 small nuclear 37, pseudogene [Source:HGNC Symbol;Acc:HGNC:48530]	4.93373	4.88092	4.09507	0.883026	4.81133	4.81356	5.34483	1.77502	4.90332	7.19531	6.10092	2.49897	5.04338	5.67876	4.78349	3.11372	-0.122402	-0.0673609	1.24975	0.891993	0.140058	-1.51655	-1.31743	0.614751	0	0	1	0	1	0	3	4	1	3	9	2	0	1	2	4
SNORA7B-201	3	129397210	129397348	-	small nucleolar RNA, H/ACA box 7B [Source:HGNC Symbol;Acc:HGNC:32593]	6.08574	4.88092	6.68004	6.28296	4.65933	4.81356	6.34483	6.34487	4.90332	5.61034	5.51596	8.21321	5.19538	5.67876	4.78349	7.81416	-1.42641	-0.0673609	-0.33521	0.0619178	0.292061	0.0684104	-0.73247	-0.399055	2	0	6	38	0	0	6	95	1	1	6	105	1	1	2	104
SNORA58-201	3	131479097	131479233	-	small nucleolar RNA, H/ACA box 58 [Source:HGNC Symbol;Acc:HGNC:32652]	6.6707	5.03292	7.417	9.02938	5.81133	4.96556	6.56722	9.40255	7.71067	6.61034	8.65892	8.61791	6.78034	8.00068	9.27534	9.11934	-0.859367	-0.0673614	-0.849783	0.37317	-0.930332	1.39034	0.616426	0.501435	3	1	10	255	2	1	7	791	7	2	53	139	3	5	45	257
Cys	3	132231798	132231869	-		6.08574	5.03292	4.09507	3.03503	6.81133	7.77291	5.34483	4.16734	5.90332	5.45834	2.77899	3.49897	5.19538	5.52675	3.78349	4.69868	0.725595	2.73999	1.24975	1.13231	-0.707939	0.0684104	1.0045	1.19971	2	1	1	4	4	7	3	21	2	0	0	4	1	0	1	12
Y_RNA.293-201	3	157153548	157153640	+		7.40766	6.03292	7.09507	3.61999	4.81133	6.96556	3.75986	4.23445	4.75131	5.45834	3.931	5.58643	5.04338	6.67875	3.78349	2.69868	-2.59633	0.932638	-3.33521	0.614459	0.292061	1.22041	-0.147507	-2.88775	5	2	8	6	1	4	1	22	0	0	2	17	0	2	1	3
Telomerase-vert.1-201	3	169764610	169765047	-		5.08574	4.88092	3.94307	7.73547	5.81133	4.96556	4.75986	7.9043	4.90332	5.45834	6.51596	5.89128	5.19538	6.67875	6.10542	6.11372	0.725595	0.0846419	0.816792	0.168833	0.292061	1.22041	-0.410542	0.222434	1	0	0	104	2	1	2	280	1	0	12	21	1	2	5	32
Val	3	169772230	169772302	+		4.93373	4.88092	3.94307	4.35696	5.81133	4.96556	5.75986	6.38973	4.75131	5.45834	5.25292	3.82089	6.19538	5.67876	6.10542	3.11372	0.877598	0.0846419	1.81679	2.03277	1.44406	0.220413	0.852493	-0.707177	0	0	0	10	2	1	4	98	0	0	5	5	2	1	5	4
RNU4-91P-201	3	175609479	175609613	+	RNA, U4 small nuclear 91, pseudogene [Source:HGNC Symbol;Acc:HGNC:47027]	7.89309	4.88092	3.94307	2.03503	5.81133	4.81356	3.75986	1.35998	4.75131	5.45834	4.931	1.34696	5.04338	5.52675	3.63149	1.11372	-2.08176	-0.0673609	-0.183207	-0.675048	0.292061	0.0684104	-1.29951	-0.233246	7	0	0	2	2	0	1	3	0	0	4	0	0	0	0	1
RNU6-4P-201	3	181231737	181231843	+	RNA, U6 small nuclear 4, pseudogene [Source:HGNC Symbol;Acc:HGNC:34253]	6.6707	6.03292	3.94307	2.61999	4.65933	4.81356	3.60786	2.94494	4.90332	5.45834	5.25292	3.08393	5.04338	5.52675	4.78349	0.961714	-2.01137	-1.21936	-0.33521	0.324952	0.140058	0.0684104	-0.469435	-2.12221	3	2	0	3	0	0	0	9	1	0	5	3	0	0	2	0
RNA5SP150-201	3	181822872	181822990	-	RNA, 5S ribosomal pseudogene 150 [Source:HGNC Symbol;Acc:HGNC:43050]	12.2355	11.6623	9.52134	8.61246	11.694	10.9879	9.92979	8.87831	12.3042	12.8583	11.2708	8.61791	12.5617	12.4336	10.6783	8.30354	-0.541509	-0.674351	0.40845	0.265848	0.257504	-0.424631	-0.592539	-0.314365	142	99	43	191	118	65	72	550	169	152	324	139	165	108	119	146
SNORA63E-201	3	183453814	183453944	+	small nucleolar RNA, H/ACA box 63E [Source:HGNC Symbol;Acc:HGNC:52212]	5.08574	5.03292	5.09507	6.91767	4.81133	4.96556	4.75986	7.27486	6.90332	5.45834	2.931	6.30632	5.19538	5.52675	4.78349	6.84164	-0.274405	-0.0673614	-0.335211	0.357192	-1.70794	0.0684104	1.85249	0.535317	1	1	2	59	1	1	2	181	4	0	1	28	1	0	2	53
SNORD66-201	3	184325696	184325771	+	small nucleolar RNA, C/D box 66 [Source:HGNC Symbol;Acc:HGNC:32727]	7.6707	7.84027	9.52134	9.5703	7.61869	7.77291	8.56722	9.34297	8.07324	9.19531	9.2164	10.7035	9.28284	9.26372	8.78349	10.2404	-0.0520124	-0.0673614	-0.954121	-0.22733	1.2096	0.0684099	-0.432909	-0.463116	6	7	43	371	7	7	28	759	9	12	78	590	17	12	32	559
SNORD2-201	3	186784796	186784864	+	small nucleolar RNA, C/D box 2 [Source:HGNC Symbol;Acc:HGNC:32678]	10.0857	7.84027	9.73893	10.3296	8.71822	9.666	9.2193	10.3971	11.4425	12.1802	11.0499	9.9747	11.7803	12.2486	10.0873	10.2609	-1.36751	1.82572	-0.519635	0.067421	0.337866	0.0684109	-0.962667	0.286222	32	7	50	628	15	26	44	1576	93	95	278	356	96	95	79	567
SNORA63B-201	3	186786323	186786445	+	small nucleolar RNA, H/ACA box 63B [Source:HGNC Symbol;Acc:HGNC:52209]	5.08574	4.88092	5.09507	5.12249	5.81133	4.81356	3.75986	4.94494	4.75131	5.45834	4.51596	1.49897	5.19538	5.52675	5.36845	5.43564	0.725595	-0.0673609	-1.33521	-0.177548	0.444064	0.0684104	0.852493	3.93668	1	0	2	17	2	0	1	36	0	0	3	1	1	0	3	20
MIR1248-201	3	186786672	186786777	+	microRNA 1248 [Source:HGNC Symbol;Acc:HGNC:35314]	7.08574	7.35485	8.55451	11.5848	4.65933	7.28749	8.2193	11.5564	8.99078	7.93227	10.891	10.5241	8.65481	8.67875	9.3982	11.2886	-2.42641	-0.0673614	-0.33521	-0.0284348	-0.33597	0.746481	-1.4928	0.764538	4	5	22	1499	0	5	22	3520	17	5	249	521	11	8	49	1156
SNORA81-201	3	186786675	186786852	+	small nucleolar RNA, H/ACA box 81 [Source:HGNC Symbol;Acc:HGNC:32667]	8.25566	8.84027	10.6342	12.4073	7.81133	8.77291	10.0453	12.5211	10.9033	9.61034	12.2071	11.7855	10.2398	10.2637	11.5114	12.398	-0.444329	-0.0673618	-0.588967	0.113764	-0.663545	0.653373	-0.695711	0.612439	9	14	93	2651	8	14	78	6870	64	16	620	1249	33	24	212	2494
SNORA63-201	3	186787300	186787431	+	small nucleolar RNA, H/ACA box 63 [Source:HGNC Symbol;Acc:HGNC:10106]	5.08574	4.88092	6.90243	8.84238	4.81133	4.96556	6.56722	8.71166	4.90332	5.45834	7.32331	8.1994	5.04338	5.52675	7.10542	8.62942	-0.274405	0.0846419	-0.335211	-0.130728	0.140058	0.0684104	-0.217896	0.430012	1	0	7	224	1	1	7	490	1	0	21	104	0	0	10	183
SNORA4-201	3	186787612	186787749	+	small nucleolar RNA, H/ACA box 4 [Source:HGNC Symbol;Acc:HGNC:32587]	8.78618	8.20284	9.18254	10.4924	7.13326	9.21349	8.75986	10.4606	9.90332	6.61034	9.97539	10.15	7.78034	7.26372	9.61638	10.2327	-1.65292	1.01064	-0.422673	-0.0317669	-2.12298	0.653373	-0.359012	0.0826406	13	9	34	703	5	19	32	1647	32	2	132	402	6	3	57	556
RNU6-42P-201	3	196784980	196785086	-	RNA, U6 small nuclear 42, pseudogene [Source:HGNC Symbol;Acc:HGNC:34286]	10.4433	10.5875	11.8024	10.2686	9.66931	10.425	11.0078	10.835	11.3463	10.6978	12.9617	10.9336	10.3247	11.2333	12.9634	11.2924	-0.773975	-0.162518	-0.794641	0.566391	-1.0216	0.535536	0.00173569	0.358788	41	47	209	602	29	44	152	2135	87	34	1046	692	35	47	580	1159
RN7SKP292-201	4	6997012	6997328	+	RN7SK pseudogene 292 [Source:HGNC Symbol;Acc:HGNC:46016]	4.93373	4.88092	5.09507	4.84238	4.81133	4.81356	5.34483	4.94494	6.48828	5.45834	2.77899	5.08393	5.19538	5.67876	3.63149	5.20118	-0.122402	-0.0673609	0.249752	0.10256	-1.2929	0.220413	0.852493	0.117251	0	0	2	14	1	0	3	36	3	0	0	12	1	1	0	17
Y_RNA.570-201	4	41303237	41303337	-		6.08574	5.03292	5.09507	6.91767	4.65933	4.81356	3.75986	7.64538	4.75131	6.61034	5.51596	7.25385	5.04338	5.52675	4.78349	6.94661	-1.42641	-0.219364	-1.33521	0.727711	0.292061	-1.08359	-0.73247	-0.307246	2	1	2	59	0	0	1	234	0	2	6	54	0	0	2	57
MIR4449-201	4	52712682	52712747	+	microRNA 4449 [Source:HGNC Symbol;Acc:HGNC:41864]	4.93373	4.88092	4.09507	8.29242	4.65933	4.96556	3.60786	8.50294	4.75131	5.45834	3.931	9.02253	5.04338	5.52675	3.78349	7.8686	-0.274405	0.0846419	-0.487214	0.210522	0.292061	0.0684104	-0.147507	-1.15392	0	0	1	153	0	1	0	424	0	0	2	184	0	0	1	108
SNORA26-201	4	52713249	52713370	+	small nucleolar RNA, H/ACA box 26 [Source:HGNC Symbol;Acc:HGNC:32616]	5.08574	5.03292	4.09507	6.58962	4.81133	4.96556	3.75986	5.92477	6.48828	6.61034	5.931	5.08393	5.19538	5.52675	6.59084	5.9717	-0.274405	-0.0673614	-0.335211	-0.664852	-1.2929	-1.08359	0.659848	0.88777	1	1	1	47	1	1	1	71	3	2	8	12	1	0	7	29
Y_RNA.649-201	4	55412636	55412738	+		6.08574	4.88092	5.68004	2.61999	4.65933	4.81356	3.60786	2.77502	6.48828	5.61034	4.51596	2.49897	5.04338	5.52675	5.78349	1.11372	-1.42641	-0.0673609	-2.07218	0.155027	-1.4449	-0.0835924	1.26753	-1.38525	2	0	3	3	0	0	0	8	3	1	3	2	0	0	4	1
RNU6-33P-201	4	88684848	88684954	-	RNA, U6 small nuclear 33, pseudogene [Source:HGNC Symbol;Acc:HGNC:34277]	5.08574	5.03292	4.09507	4.84238	4.81133	4.96556	4.75986	5.26687	5.90332	5.61034	7.51596	6.02253	5.04338	5.52675	6.95341	5.20118	-0.274405	-0.0673614	0.664789	0.424488	-0.859942	-0.0835924	-0.562545	-0.821348	1	1	1	14	1	1	2	45	2	1	24	23	0	0	9	17
RNU6-34P-201	4	96152297	96152403	-	RNA, U6 small nuclear 34, pseudogene [Source:HGNC Symbol;Acc:HGNC:34278]	8.08574	7.35485	6.417	4.84238	7.61869	6.55052	7.2193	5.44744	7.22524	7.61034	7.97539	6.08393	6.19538	6.67875	7.48393	5.11372	-0.46705	-0.804327	0.802294	0.60506	-1.02987	-0.93159	-0.491462	-0.970212	8	5	5	14	7	3	11	51	5	4	33	24	2	2	13	16
SNORA24-201	4	118279190	118279320	+	small nucleolar RNA, H/ACA box 24 [Source:HGNC Symbol;Acc:HGNC:32614]	4.93373	4.88092	3.94307	6.58962	4.65933	4.81356	3.60786	5.41888	4.75131	5.45834	4.51596	6.30632	5.04338	5.52675	3.63149	5.92107	-0.274405	-0.0673609	-0.33521	-1.17074	0.292061	0.0684104	-0.884473	-0.385249	0	0	0	47	0	0	0	50	0	0	3	28	0	0	0	28
RNU1-89P-201	4	135995929	135996092	-	RNA, U1 small nuclear 89, pseudogene [Source:HGNC Symbol;Acc:HGNC:48431]	7.40766	4.88092	8.09507	5.12249	5.81133	6.55052	7.66675	5.58237	6.48828	5.61034	7.32331	5.58643	5.19538	5.52675	6.59084	5.36164	-1.59633	1.6696	-0.428319	0.459881	-1.2929	-0.0835924	-0.73247	-0.224784	5	0	16	17	2	3	15	56	3	1	21	17	1	0	7	19
RN7SKP237-201	4	139685127	139685427	-	RN7SK pseudogene 237 [Source:HGNC Symbol;Acc:HGNC:45961]	4.93373	4.88092	3.94307	0.883026	4.65933	4.81356	3.60786	-0.224981	4.75131	6.61034	3.931	1.49897	5.04338	5.52675	3.63149	3.11372	-0.274405	-0.0673609	-0.33521	-1.10801	0.292061	-1.08359	-0.29951	1.61475	0	0	0	0	0	0	0	1	0	2	2	1	0	0	0	4
SNORD73A-201	4	151103827	151103891	+	small nucleolar RNA, C/D box 73A [Source:HGNC Symbol;Acc:HGNC:10235]	8.08574	8.61788	9.00196	8.85521	6.81133	7.55052	8.34483	9.57106	10.0326	7.93227	10.3656	9.37548	9.65481	8.67875	8.69038	10.5231	-1.2744	-1.06736	-0.657138	0.715851	-0.37779	0.746481	-1.67524	1.14762	8	12	30	226	4	6	24	889	35	5	173	235	22	8	30	680
Y_RNA.294-201	4	153266909	153267010	-		5.08574	6.03292	4.09507	6.12249	4.65933	4.96556	3.75986	6.31418	4.75131	5.61034	2.931	3.82089	6.19538	5.67876	3.78349	5.50603	-0.426408	-1.06736	-0.335211	0.191686	1.44406	0.0684104	0.852493	1.68514	1	2	1	34	0	1	1	93	0	1	1	5	2	1	1	21
Y_RNA.158-201	4	157768013	157768113	-		4.93373	4.88092	3.94307	7.28296	4.81133	4.96556	3.75986	8.21796	5.90332	5.45834	5.73835	6.74689	5.04338	5.52675	5.78349	7.50603	-0.122402	0.0846419	-0.183207	0.935005	-0.859942	0.0684104	0.0451379	0.759141	0	0	0	76	1	1	1	348	2	0	7	38	0	0	4	84
U3.44-201	4	158700691	158700909	+		6.08574	5.03292	5.09507	2.03503	6.81133	8.42499	7.92979	4.58237	4.75131	5.45834	5.73835	3.49897	6.78034	8.00068	6.78349	3.69868	0.725595	3.39207	2.83471	2.54734	2.02903	2.54234	1.04514	0.199713	2	1	2	2	4	11	18	28	0	0	7	4	3	5	8	6
MIR4454-201	4	163093574	163093628	-	microRNA 4454 [Source:HGNC Symbol;Acc:HGNC:41553]	6.08574	4.88092	7.68004	6.70745	5.81133	4.81356	6.56722	6.88354	4.75131	5.45834	5.51596	6.85652	5.04338	5.52675	7.10542	6.32317	-0.274405	-0.0673609	-1.11282	0.176088	0.292061	0.0684104	1.58946	-0.533348	2	0	12	51	2	0	7	138	0	0	6	41	0	0	10	37
RNU6-738P-201	5	27111569	27111674	+	RNA, U6 small nuclear 738, pseudogene [Source:HGNC Symbol;Acc:HGNC:47701]	4.93373	4.88092	3.94307	1.03503	4.81133	4.81356	3.60786	0.775019	4.90332	5.45834	4.51596	1.49897	5.04338	5.52675	4.78349	3.11372	-0.122402	-0.0673609	-0.33521	-0.26001	0.140058	0.0684104	0.26753	1.61475	0	0	0	1	1	0	0	2	1	0	3	1	0	0	2	4
SNORD72-201	5	40832656	40832735	-	small nucleolar RNA, C/D box 72 [Source:HGNC Symbol;Acc:HGNC:32733]	8.78618	8.61788	10.3989	8.04626	8.27076	8.28749	9.82595	8.69686	8.81021	5.61034	10.6175	8.02253	6.78034	7.26372	10.2753	8.78614	-0.515413	-0.330396	-0.572903	0.650604	-2.02987	1.65337	-0.342155	0.763615	13	12	79	129	11	10	67	485	15	1	206	92	3	3	90	204
RNU6ATAC2P-201	5	56297564	56297689	-	RNA, U6atac small nuclear 2, pseudogene [Source:HGNC Symbol;Acc:HGNC:34092]	6.08574	5.03292	7.09507	5.78992	6.81133	5.96556	6.92979	6.15006	7.22524	5.45834	7.10092	6.08393	5.04338	5.67876	6.36845	5.50603	0.725595	0.932639	-0.165285	0.360141	-2.18187	0.220413	-0.73247	-0.577894	2	1	8	27	4	2	9	83	5	0	18	24	0	1	6	21
RNU6-806P-201	5	60304047	60304151	-	RNA, U6 small nuclear 806, pseudogene [Source:HGNC Symbol;Acc:HGNC:47769]	4.93373	4.88092	7.55451	5.03503	5.81133	6.55052	3.60786	4.98447	7.71067	5.45834	7.45456	4.66889	5.19538	5.52675	7.36845	5.02061	0.877598	1.6696	-3.94664	-0.0505576	-2.51529	0.0684104	-0.0861068	0.351717	0	0	11	16	2	3	0	37	7	0	23	9	1	0	12	15
RN7SL169P-201	5	64539504	64539792	+	RNA, 7SL, cytoplasmic 169, pseudogene [Source:HGNC Symbol;Acc:HGNC:46185]	4.93373	4.88092	3.94307	3.61999	4.65933	4.81356	3.60786	3.23445	7.48828	8.61034	2.77899	3.49897	8.78034	8.67875	3.63149	2.11372	-0.274405	-0.0673609	-0.33521	-0.385541	1.29206	0.0684099	0.852493	-1.38525	0	0	0	6	0	0	0	11	6	8	0	4	12	8	0	2
RNY3P1-201	5	79170234	79170335	-	RNY3 pseudogene 1 [Source:HGNC Symbol;Acc:HGNC:42477]	5.08574	5.03292	5.09507	8.82293	4.65933	4.81356	3.75986	9.06273	4.90332	5.61034	6.73835	8.71813	5.04338	6.67875	5.36845	9.18518	-0.426408	-0.219364	-1.33521	0.239799	0.140058	1.06841	-1.3699	0.467045	1	1	2	221	0	0	1	625	1	1	14	149	0	2	3	269
SCARNA18-201	5	83064204	83064337	-	small Cajal body-specific RNA 18 [Source:HGNC Symbol;Acc:HGNC:32559]	5.08574	6.03292	3.94307	5.94192	6.81133	4.96556	4.75986	6.32961	4.75131	5.61034	5.25292	5.66889	5.04338	5.52675	3.78349	5.75757	1.7256	-1.06736	0.816792	0.387687	0.292061	-0.0835924	-1.46944	0.0886827	1	2	0	30	4	1	2	94	0	1	5	18	0	0	1	25
RNU6-620P-201	5	83703448	83703543	+	RNA, U6 small nuclear 620, pseudogene [Source:HGNC Symbol;Acc:HGNC:47583]	4.93373	4.88092	4.09507	0.883026	4.65933	4.81356	3.60786	2.35998	4.75131	5.45834	5.931	5.58643	5.04338	5.52675	6.10542	5.63728	-0.274405	-0.0673609	-0.487214	1.47696	0.292061	0.0684104	0.174421	0.0508499	0	0	1	0	0	0	0	6	0	0	8	17	0	0	5	23
SNORD138-201	5	86620497	86620575	+	small nucleolar RNA, C/D box 138 [Source:HGNC Symbol;Acc:HGNC:50420]	8.40766	6.03292	6.417	6.84238	4.81133	7.77291	6.08179	6.69388	8.22524	7.61034	7.88519	7.74689	7.19538	5.52675	7.36845	7.15811	-3.59633	1.73999	-0.33521	-0.148502	-1.02987	-2.08359	-0.516741	-0.588782	10	2	5	56	1	7	5	121	10	4	31	76	4	0	12	66
RNU6-47P-201	5	109014834	109014940	-	RNA, U6 small nuclear 47, pseudogene [Source:HGNC Symbol;Acc:HGNC:34291]	4.93373	4.88092	3.94307	0.883026	4.65933	4.81356	3.60786	-0.376984	4.75131	5.45834	3.931	2.49897	5.04338	5.52675	4.78349	1.11372	-0.274405	-0.0673609	-0.33521	-1.26001	0.292061	0.0684104	0.852493	-1.38525	0	0	0	0	0	0	0	0	0	0	2	2	0	0	2	1
RN7SKP230-201	5	109699500	109699834	-	RN7SK pseudogene 230 [Source:HGNC Symbol;Acc:HGNC:45954]	4.93373	4.88092	3.94307	2.03503	4.65933	4.81356	3.60786	2.77502	5.90332	5.45834	6.63144	6.14282	5.19538	5.67876	6.10542	5.11372	-0.274405	-0.0673609	-0.33521	0.73999	-0.707939	0.220413	-0.526019	-1.02911	0	0	0	2	0	0	0	8	2	0	13	25	1	1	5	16
SNORA13-201	5	112161485	112161617	+	small nucleolar RNA, H/ACA box 13 [Source:HGNC Symbol;Acc:HGNC:32601]	4.93373	5.03292	7.68004	7.72153	4.81133	4.96556	6.56722	7.73502	6.90332	5.45834	9.08074	7.02253	7.78034	7.26372	9.73769	7.74307	-0.122402	-0.0673614	-1.11282	0.0134907	0.877023	1.80538	0.656943	0.720545	0	1	12	103	1	1	7	249	4	0	71	46	6	3	62	99
Vault.4-201	5	136080497	136080597	-		8.08574	8.20284	8.00196	10.3342	7.81133	6.96556	7.84733	10.3842	9.85751	11.1022	9.73835	9.9747	11.2828	11.4601	9.87095	10.6855	-0.274405	-1.23729	-0.154638	0.0499601	1.42533	0.357916	0.132601	0.710771	8	9	15	630	8	4	17	1562	31	45	112	356	68	55	68	761
SNORD63B-201	5	138558970	138559039	-	small nucleolar RNA, C/D box 63B [Source:HGNC Symbol;Acc:HGNC:52230]	4.93373	4.88092	4.09507	3.03503	4.65933	4.96556	6.34483	3.86248	4.90332	5.45834	4.51596	3.82089	5.04338	5.52675	4.78349	4.28364	-0.274405	0.0846419	2.24975	0.827452	0.140058	0.0684104	0.26753	0.462748	0	0	1	4	0	1	6	17	1	0	3	5	0	0	2	9
SNORD63-201	5	138561043	138561110	-	small nucleolar RNA, C/D box 63 [Source:HGNC Symbol;Acc:HGNC:10220]	11.8539	10.9637	11.3045	10.5448	11.2036	11.6521	10.7933	10.753	11.9145	10.9679	11.0807	10.7011	10.75	11.0711	9.61638	11.243	-0.65027	0.688402	-0.51124	0.20821	-1.16458	0.103175	-1.46436	0.541911	109	61	148	729	84	103	131	2017	129	41	284	589	47	42	57	1120
SNORA74D-201	5	139276180	139276320	+	small nucleolar RNA, H/ACA box 74D [Source:HGNC Symbol;Acc:HGNC:52219]	7.08574	7.61788	9.13947	9.8456	6.81133	6.55052	8.4603	9.44035	8.71067	9.69781	9.58921	9.597	8.3653	9.00068	9.14104	9.28364	-0.274405	-1.06736	-0.679164	-0.405247	-0.345369	-0.697125	-0.448166	-0.313356	4	6	33	449	4	3	26	812	14	17	101	274	9	10	41	288
SNORA74A-201	5	139278781	139278978	+	small nucleolar RNA, H/ACA box 74A [Source:HGNC Symbol;Acc:HGNC:10119]	8.08574	7.84027	8.95306	9.44442	7.81133	8.55052	6.75986	9.05347	9.22524	7.93227	9.89678	9.25385	9.28284	8.67875	9.14104	8.71363	-0.274405	0.710246	-2.19319	-0.390953	0.0575962	0.746481	-0.755739	-0.540223	8	7	29	340	8	12	8	621	20	5	125	216	17	8	41	194
VTRNA1-1-201	5	140711275	140711373	+	vault RNA 1-1 [Source:HGNC Symbol;Acc:HGNC:12654]	8.54517	8.84027	9.61864	10.9554	9.45519	8.77291	9.61784	11.207	10.3296	11.9679	9.94222	10.902	11.3653	11.5367	10.9929	11.3991	0.91002	-0.0673618	-0.00079155	0.251657	1.03572	-0.431161	1.05072	0.497141	11	14	46	969	25	14	58	2763	43	82	129	677	72	58	148	1248
VTRNA1-2-201	5	140718925	140719013	+	vault RNA 1-2 [Source:HGNC Symbol;Acc:HGNC:12655]	4.93373	4.88092	5.09507	5.67889	4.65933	4.96556	3.75986	5.70576	4.75131	5.45834	4.931	3.82089	5.04338	5.52675	3.78349	4.11372	-0.274405	0.0846419	-1.33521	0.0268707	0.292061	0.0684104	-1.14751	0.292823	0	0	2	25	0	1	1	61	0	0	4	5	0	0	1	8
RN7SL177P-201	5	153755382	153755680	+	RNA, 7SL, cytoplasmic 177, pseudogene [Source:HGNC Symbol;Acc:HGNC:46193]	4.93373	4.88092	3.94307	0.883026	4.65933	4.81356	3.60786	-0.376984	4.75131	7.19531	2.77899	1.34696	8.3653	8.26372	3.63149	0.961714	-0.274405	-0.0673609	-0.33521	-1.26001	3.61399	1.06841	0.852493	-0.385249	0	0	0	0	0	0	0	0	0	3	0	0	9	6	0	0
SNORA74B-201	5	173020728	173020928	+	small nucleolar RNA, H/ACA box 74B [Source:HGNC Symbol;Acc:HGNC:32660]	7.6707	7.35485	7.417	8.74928	7.13326	6.96556	6.92979	8.24262	6.48828	5.61034	8.931	8.55425	7.19538	5.67876	6.78349	8.12494	-0.537439	-0.38929	-0.487213	-0.506651	0.707098	0.0684104	-2.14751	-0.429304	6	5	10	210	5	4	9	354	3	1	64	133	4	1	8	129
Leu	5	181097474	181097555	-		5.08574	4.88092	5.09507	2.03503	4.65933	6.55052	4.75986	4.02295	4.75131	5.45834	3.931	1.34696	5.04338	5.52675	5.36845	3.92107	-0.426408	1.6696	-0.335211	1.98792	0.292061	0.0684104	1.43746	2.57411	1	0	2	2	0	3	2	19	0	0	2	0	0	0	3	7
Val	5	181188416	181188488	-		6.08574	4.88092	8.55451	6.76295	7.61869	7.55052	7.92979	8.02295	4.90332	6.61034	5.73835	4.66889	6.78034	6.67875	6.59084	6.11372	1.53295	2.6696	-0.624716	1.26	1.87702	0.0684099	0.852493	1.44483	2	0	22	53	7	6	18	304	1	2	7	9	3	2	7	32
Thr	5	181191687	181191758	-		8.89309	6.61788	9.13947	11.0152	8.81133	8.87245	9.00779	11.9848	9.71067	9.69781	7.10092	11.2555	11.3451	10.0007	7.48393	11.2025	-0.0817595	2.25457	-0.131677	0.969607	1.63445	0.302875	0.383007	-0.0530167	14	3	33	1010	16	15	38	4737	28	17	18	865	71	20	13	1089
Ala	5	181206868	181206939	+		4.93373	5.03292	6.68004	6.32043	6.39629	4.96556	8.15218	7.71166	4.75131	6.61034	6.25292	5.74689	5.04338	7.26372	7.59084	6.28364	1.46256	-0.0673614	1.47215	1.39123	0.292061	0.653373	1.33792	0.536749	0	1	6	39	3	1	21	245	0	2	10	19	0	3	14	36
Lys	5	181207755	181207827	+		8.54517	5.03292	8.79551	12.3439	5.81133	7.55052	9.78223	12.2362	6.90332	7.19531	7.01846	12.0068	7.19538	8.00068	8.03142	11.4779	-2.73384	2.5176	0.986718	-0.107694	0.292061	0.805375	1.01296	-0.528909	11	1	26	2537	2	6	65	5639	4	3	17	1456	4	5	19	1318
Val	5	181218270	181218342	-		5.08574	4.88092	8.265	7.88052	4.81133	4.96556	7.4603	9.16088	7.71067	7.61034	7.01846	6.62825	8.89582	5.67876	6.95341	7.36164	-0.274405	0.0846419	-0.804696	1.28036	1.18515	-1.93159	-0.0650454	0.733396	1	0	18	115	1	1	13	669	7	4	17	35	13	1	9	76
Lys	5	181221979	181222051	-		6.6707	6.61788	6.90243	9.12779	4.81133	6.96556	7.2193	9.59839	5.90332	8.78027	6.39043	9.1994	7.19538	9.3792	7.10542	8.5146	-1.85937	0.347676	0.316866	0.470599	1.29206	0.598925	0.714989	-0.684809	3	3	7	273	1	4	11	906	2	9	11	208	4	13	10	169
SNORD96A-201	5	181241814	181241892	-	small nucleolar RNA, C/D box 96A [Source:HGNC Symbol;Acc:HGNC:32758]	9.6093	8.61788	11.2036	9.36595	9.20365	9.42499	10.0267	9.65919	11.8102	11.3652	11.155	9.63339	10.2828	11.3512	10.8496	10.0296	-0.405649	0.807108	-1.17695	0.293243	-1.52737	-0.0140524	-0.305419	0.396204	23	12	138	322	21	22	77	945	120	54	299	281	34	51	134	483
SNORD95-201	5	181243312	181243379	-	small nucleolar RNA, C/D box 95 [Source:HGNC Symbol;Acc:HGNC:32757]	6.6707	6.61788	7.265	8.35696	7.13326	6.96556	6.92979	8.60474	7.90332	5.61034	7.63144	9.75163	8.19538	6.67875	6.78349	9.11372	0.462561	0.347676	-0.33521	0.247784	0.29206	1.06841	-0.847948	-0.637914	3	3	9	160	5	4	9	455	8	1	26	305	8	2	8	256
RNU1-11P-201	6	13214056	13214219	+	RNA, U1 small nuclear 11, pseudogene [Source:HGNC Symbol;Acc:HGNC:10137]	8.6707	7.35485	4.09507	4.84238	7.39629	4.96556	6.92979	5.32961	4.75131	5.45834	7.01846	5.9584	5.04338	5.52675	6.95341	4.69868	-1.2744	-2.38929	2.83471	0.487224	0.292061	0.0684104	-0.0650454	-1.25972	12	5	1	14	6	1	9	47	0	0	17	22	0	0	9	12
RN7SL332P-201	6	15112968	15113221	+	RNA, 7SL, cytoplasmic 332, pseudogene [Source:HGNC Symbol;Acc:HGNC:46348]	4.93373	4.88092	3.94307	1.03503	4.65933	4.81356	3.60786	-0.224981	5.90332	5.45834	2.77899	2.49897	6.19538	5.52675	3.63149	0.961714	-0.274405	-0.0673609	-0.33521	-1.26001	0.292061	0.0684104	0.852493	-1.53725	0	0	0	1	0	0	0	1	2	0	0	2	2	0	0	0
RN7SL128P-201	6	20421583	20421887	-	RNA, 7SL, cytoplasmic 128, pseudogene [Source:HGNC Symbol;Acc:HGNC:46144]	7.40766	4.88092	3.94307	3.35696	5.81133	4.81356	3.75986	3.35998	4.75131	6.61034	5.51596	5.49897	5.04338	7.26372	3.63149	3.11372	-1.59633	-0.0673609	-0.183207	0.0030241	0.292061	0.653373	-1.88447	-2.38525	5	0	0	5	2	0	1	12	0	2	6	16	0	3	0	4
Met	6	26286526	26286597	+		7.40766	8.03292	6.417	4.20495	7.13326	5.96556	6.56722	6.11487	4.75131	5.61034	4.931	1.34696	6.19538	6.67875	4.78349	4.11372	-0.274405	-2.06736	0.150217	1.90991	1.44406	1.06841	-0.147507	2.76675	5	8	5	9	5	2	7	81	0	1	4	0	2	2	2	8
Ser	6	26305490	26305573	-		6.6707	4.88092	3.94307	5.55859	4.65933	4.81356	3.75986	6.25075	4.75131	5.61034	4.51596	4.49897	6.19538	6.67875	5.78349	4.81416	-2.01137	-0.0673609	-0.183207	0.692161	1.44406	1.06841	1.26753	0.315191	3	0	0	23	0	0	1	89	0	1	3	8	2	2	4	13
Gln	6	26311196	26311267	-		4.93373	5.03292	3.94307	0.883026	4.81133	4.96556	3.60786	3.09695	5.90332	5.45834	2.931	1.34696	5.04338	5.52675	4.78349	2.69868	-0.122402	-0.0673614	-0.33521	2.21392	-0.859942	0.0684104	1.85249	1.35172	0	1	0	0	1	1	0	10	2	0	1	0	0	0	2	3
Gln	6	26311747	26311818	-		4.93373	5.03292	3.94307	3.03503	5.81133	5.96556	3.60786	4.41888	4.75131	5.45834	4.51596	3.08393	5.04338	5.52675	5.36845	3.11372	0.877598	0.932639	-0.33521	1.38385	0.292061	0.0684104	0.852493	0.0297887	0	1	0	4	2	2	0	25	0	0	3	3	0	0	3	4
Ser	6	26312596	26312677	-		4.93373	4.88092	3.94307	2.03503	4.65933	4.81356	3.75986	2.94494	4.90332	5.45834	3.931	3.08393	5.19538	5.67876	3.63149	2.69868	-0.274405	-0.0673609	-0.183207	0.909915	0.292061	0.220413	-0.29951	-0.385249	0	0	0	2	0	0	1	9	1	0	2	3	1	1	0	3
Arg	6	26322818	26322890	+		4.93373	4.88092	4.09507	5.12249	4.65933	4.96556	5.34483	5.38973	4.75131	5.61034	2.931	4.08393	5.04338	5.52675	3.78349	3.11372	-0.274405	0.0846419	1.24975	0.267236	0.292061	-0.0835924	0.852493	-0.970212	0	0	1	17	0	1	3	49	0	1	1	6	0	0	1	4
Ser	6	26327589	26327670	+		5.08574	5.03292	9.04927	9.21494	6.81133	5.96556	9.78223	10.4536	4.75131	5.45834	7.51596	8.11368	6.19538	5.52675	9.24292	9.03258	1.7256	0.932639	0.732962	1.23868	1.44406	0.0684104	1.72696	0.918903	1	1	31	290	4	2	65	1639	0	0	24	98	2	0	44	242
Arg	6	26328140	26328212	+		4.93373	4.88092	4.09507	4.94192	4.65933	4.81356	3.75986	5.16734	4.75131	5.45834	3.931	3.82089	5.19538	5.52675	3.63149	2.69868	-0.274405	-0.0673609	-0.335211	0.225417	0.444064	0.0684104	-0.29951	-1.12221	0	0	1	15	0	0	1	42	0	0	2	5	1	0	0	3
Met	6	26330301	26330372	-		6.08574	6.61788	6.417	6.35696	5.81133	6.55052	5.34483	7.14134	5.90332	5.61034	4.51596	6.02253	5.19538	6.67875	3.78349	5.02061	-0.274405	-0.0673614	-1.07218	0.784383	-0.707939	1.06841	-0.73247	-1.00192	2	3	5	40	2	3	3	165	2	1	3	23	1	2	1	15
Trp	6	26331444	26331515	-		5.08574	5.03292	6.417	3.84238	5.81133	4.81356	5.75986	4.29858	5.90332	7.19531	3.931	4.08393	5.19538	5.67876	4.78349	4.28364	0.725595	-0.219364	-0.657138	0.456197	-0.707939	-1.51655	0.852493	0.199714	1	1	5	7	2	0	4	23	2	3	2	6	1	1	2	9
Thr	6	26532917	26532990	-		5.08574	4.88092	7.55451	4.35696	5.81133	4.96556	5.34483	4.41888	4.75131	5.45834	2.931	3.08393	5.04338	5.52675	4.78349	2.69868	0.725595	0.0846419	-2.20968	0.0619178	0.292061	0.0684104	1.85249	-0.385249	1	0	11	10	2	1	3	25	0	0	1	3	0	0	2	3
Arg	6	26537498	26537570	+		5.08574	4.88092	7.265	6.76295	5.81133	5.96556	5.75986	6.9043	4.90332	5.45834	6.25292	6.1994	5.19538	5.52675	5.78349	5.57315	0.725595	1.08464	-1.50514	0.141353	0.292061	0.0684104	-0.469436	-0.626256	1	0	9	53	2	2	4	140	1	0	10	26	1	0	4	22
Val	6	26538054	26538126	+		4.93373	4.88092	4.09507	1.03503	4.81133	4.81356	5.34483	3.94494	4.75131	5.45834	2.77899	1.34696	6.19538	5.52675	3.63149	1.11372	-0.122402	-0.0673609	1.24975	2.90991	1.44406	0.0684104	0.852493	-0.233246	0	0	1	1	1	0	3	18	0	0	0	0	2	0	0	1
Ala	6	26553503	26553574	+		5.08574	4.88092	6.09507	4.49446	4.81133	4.81356	7.56722	6.06042	4.90332	7.19531	7.39043	4.49897	6.19538	5.52675	8.17581	5.63728	-0.274405	-0.0673609	1.47214	1.56596	1.29206	-1.66856	0.785379	1.13831	1	0	4	11	1	0	14	78	1	3	22	8	2	0	21	23
Ile	6	26554122	26554195	+		7.08574	4.88092	5.68004	3.03503	5.81133	6.55052	8.28343	8.08336	4.90332	5.61034	6.63144	1.49897	7.78034	8.00068	8.30705	5.69868	-1.2744	1.6696	2.60339	5.04833	2.87702	2.39034	1.67561	4.19971	4	0	3	4	2	3	23	317	1	1	13	1	6	5	23	24
Lys	6	26556546	26556618	+		6.08574	4.88092	7.79551	9.2199	7.39629	4.96556	7.66675	9.39157	6.48828	7.61034	6.10092	9.70354	6.78034	9.13819	6.59084	9.00246	1.31056	0.0846419	-0.128759	0.171662	0.292061	1.52784	0.489923	-0.701077	2	0	13	291	6	1	15	785	3	4	9	295	3	11	7	237
Tyr	6	26568858	26568948	+		8.6707	7.03292	5.09507	5.03503	7.13326	7.55052	6.56722	5.16734	6.48828	7.19531	6.10092	4.82089	7.19538	8.26372	6.78349	2.69868	-1.53744	0.517601	1.47214	0.132307	0.707098	1.06841	0.682567	-2.12221	12	4	2	16	5	6	7	42	3	3	9	10	4	6	8	3
Ala	6	26571864	26571936	-		5.08574	5.03292	5.09507	3.03503	6.39629	4.81356	4.75986	6.02295	6.48828	5.61034	5.51596	3.49897	5.19538	5.52675	6.10542	4.69868	1.31056	-0.219364	-0.335211	2.98792	-1.2929	-0.0835924	0.589458	1.19971	1	1	2	4	3	0	2	76	3	1	6	4	1	0	5	12
Tyr	6	26575570	26575659	+		5.08574	5.03292	3.94307	3.35696	4.65933	5.96556	6.08179	4.77502	4.75131	5.45834	3.931	3.08393	5.04338	5.52675	3.63149	4.28364	-0.426408	0.932639	2.13872	1.41806	0.292061	0.0684104	-0.29951	1.19971	1	1	0	5	0	2	5	32	0	0	2	3	0	0	0	9
Tyr	6	26577104	26577192	+		4.93373	6.61788	5.68004	4.03503	4.81133	4.81356	4.75986	3.86248	4.90332	5.45834	2.931	1.34696	5.19538	5.52675	3.63149	3.92107	-0.122402	-1.80433	-0.920173	-0.172548	0.292061	0.0684104	0.70049	2.57411	0	3	3	8	1	0	2	17	1	0	1	0	1	0	0	7
Tyr	6	26594874	26594962	+		5.08574	4.88092	4.09507	4.84238	5.81133	4.96556	3.75986	5.32961	4.75131	5.45834	2.77899	3.08393	5.04338	5.52675	3.63149	2.11372	0.725595	0.0846419	-0.335211	0.487224	0.292061	0.0684104	0.852493	-0.970211	1	0	1	14	2	1	1	47	0	0	0	3	0	0	0	2
Ile	6	26720992	26721065	-		7.08574	4.88092	3.94307	2.03503	4.65933	4.81356	5.34483	4.16734	4.90332	7.19531	5.73835	4.66889	5.19538	5.52675	6.36845	4.57315	-2.42641	-0.0673609	1.40176	2.13231	0.292061	-1.66856	0.630101	-0.0957422	4	0	0	2	0	0	3	21	1	3	7	9	1	0	6	11
Pro	6	27091742	27091813	+		6.6707	5.03292	5.09507	5.78992	4.81133	4.81356	4.75986	6.51649	4.75131	5.61034	2.77899	5.40586	5.04338	5.67876	5.36845	4.43564	-1.85937	-0.219364	-0.335211	0.726569	0.292061	0.0684104	2.58946	-0.970212	3	1	2	27	1	0	2	107	0	1	0	15	0	1	3	10
Thr	6	27162271	27162344	+		5.08574	4.88092	6.09507	4.61999	4.65933	4.81356	5.34483	5.72922	4.90332	5.45834	2.931	1.49897	5.19538	5.67876	3.63149	1.11372	-0.426408	-0.0673609	-0.750247	1.10922	0.292061	0.220413	0.70049	-0.385249	1	0	4	12	0	0	3	62	1	0	1	1	1	1	0	1
Ile	6	27177215	27177288	-		7.08574	7.84027	8.09507	8.80321	7.13326	4.96556	7.34483	9.3842	6.90332	6.61034	6.931	7.54336	7.51731	7.26372	7.69038	7.22224	0.0475235	-2.87472	-0.750247	0.580984	0.613989	0.653373	0.759383	-0.321118	4	7	16	218	5	1	12	781	4	2	16	66	5	3	15	69
Val	6	27235509	27235581	+		4.93373	4.88092	3.94307	3.03503	4.81133	5.96556	5.34483	4.98447	4.90332	6.61034	2.77899	2.49897	5.04338	5.67876	3.63149	3.11372	-0.122402	1.08464	1.40176	1.94944	0.140058	-0.93159	0.852493	0.614751	0	0	0	4	1	2	3	37	1	2	0	2	0	1	0	4
Ile	6	27237571	27237644	-		5.08574	8.03292	5.68004	5.61999	7.13326	7.77291	7.08179	6.23445	7.90332	6.61034	6.39043	5.08393	5.04338	8.00068	7.24292	5.57315	2.04752	-0.260006	1.40176	0.614459	-2.85994	1.39034	0.852493	0.48922	1	8	3	24	5	7	10	88	8	2	11	12	0	5	11	22
Ile	6	27275211	27275284	-		6.08574	4.88092	3.94307	3.03503	4.81133	4.81356	3.75986	4.23445	4.90332	5.45834	5.25292	3.08393	5.04338	5.52675	3.78349	4.92107	-1.2744	-0.0673609	-0.183207	1.19942	0.140058	0.0684104	-1.46944	1.83714	2	0	0	4	1	0	1	22	1	0	5	3	0	0	1	14
Gln	6	27295433	27295504	+		4.93373	4.88092	3.94307	3.61999	4.65933	4.81356	3.60786	3.58237	4.75131	5.45834	2.77899	1.49897	5.04338	7.26372	3.63149	2.69868	-0.274405	-0.0673609	-0.33521	-0.0376177	0.292061	1.80538	0.852493	1.19971	0	0	0	6	0	0	0	14	0	0	0	1	0	3	0	3
Thr	6	27303789	27303860	-		5.08574	4.88092	3.94307	0.883026	4.65933	4.81356	3.60786	1.77502	7.48828	5.45834	4.51596	4.82089	6.19538	5.67876	6.59084	4.81416	-0.426408	-0.0673609	-0.33521	0.891993	-1.2929	0.220413	2.07489	-0.00673676	1	0	0	0	0	0	0	4	6	0	3	10	2	1	7	13
Lys	6	27334990	27335062	-		6.08574	5.03292	6.68004	6.64974	5.81133	6.96556	4.75986	7.09695	4.90332	6.61034	3.931	6.70842	6.19538	8.26372	3.78349	6.15811	-0.274405	1.93264	-1.92017	0.447207	1.29206	1.65337	-0.147507	-0.550309	2	1	6	49	2	4	2	160	1	2	2	37	2	6	1	33
Ser	6	27478812	27478893	+		8.6707	7.03292	7.55451	7.14355	8.13326	7.55052	6.34483	7.18441	9.42688	8.78027	4.931	4.49897	9.19538	9.26372	6.59084	5.63728	-0.537439	0.517601	-1.20968	0.0408559	-0.231502	0.483447	1.65985	1.13831	12	4	11	69	10	6	6	170	23	9	4	8	16	12	7	23
Asp	6	27479674	27479745	+		4.93373	4.88092	5.09507	2.03503	4.65933	4.81356	3.75986	3.09695	4.75131	5.45834	3.931	1.34696	5.04338	5.67876	3.63149	2.11372	-0.274405	-0.0673609	-1.33521	1.06192	0.292061	0.220413	-0.29951	0.766754	0	0	2	2	0	0	1	10	0	0	2	0	0	1	0	2
Ser	6	27495814	27495895	+		6.6707	5.03292	4.09507	5.67889	4.65933	7.28749	3.60786	8.32191	4.75131	6.61034	3.931	1.49897	5.19538	5.52675	3.63149	5.69868	-2.01137	2.25457	-0.487214	2.64303	0.444064	-1.08359	-0.29951	4.19971	3	1	1	25	0	5	0	374	0	2	2	1	1	0	0	24
Ser	6	27503039	27503120	+		4.93373	4.88092	3.94307	6.24448	4.65933	6.55052	3.60786	8.38973	4.75131	5.45834	2.77899	1.34696	5.04338	5.52675	3.63149	5.9717	-0.274405	1.6696	-0.33521	2.14525	0.292061	0.0684104	0.852493	4.62474	0	0	0	37	0	3	0	392	0	0	0	0	0	0	0	29
Asp	6	27503744	27503815	+		5.08574	4.88092	5.09507	4.49446	4.81133	4.96556	7.08179	4.94494	4.90332	5.45834	8.78898	4.49897	5.04338	5.52675	7.48393	4.28364	-0.274405	0.0846419	1.98672	0.450483	0.140058	0.0684104	-1.30505	-0.215324	1	0	2	11	1	1	10	36	1	0	58	8	0	0	13	9
Ser	6	27505828	27505909	-		4.93373	4.88092	6.09507	2.61999	4.65933	4.81356	4.75986	4.29858	4.75131	5.45834	2.931	2.49897	5.04338	5.52675	5.36845	2.69868	-0.274405	-0.0673609	-1.33521	1.67859	0.292061	0.0684104	2.43746	0.199714	0	0	4	3	0	0	2	23	0	0	1	2	0	0	3	3
Gln	6	27519529	27519600	+		6.6707	6.61788	5.68004	4.49446	4.81133	5.96556	5.34483	5.98447	5.90332	5.45834	2.931	2.49897	5.04338	6.67875	3.63149	1.11372	-1.85937	-0.652324	-0.33521	1.49001	-0.859942	1.22041	0.70049	-1.38525	3	3	3	11	1	2	3	74	2	0	1	2	0	2	0	1
Gln	6	27547752	27547823	-		8.40766	7.61788	6.90243	7.24448	7.61869	7.28749	6.08179	7.38973	7.48828	8.19531	5.51596	4.30632	7.19538	8.67875	6.10542	5.20118	-0.788978	-0.330396	-0.820637	0.145246	-0.292902	0.483447	0.589458	0.894859	10	6	7	74	7	5	5	196	6	6	6	7	4	8	5	17
Ser	6	27553413	27553494	-		6.08574	5.03292	4.09507	3.03503	4.65933	4.81356	3.75986	3.94494	4.75131	5.45834	2.931	1.49897	6.19538	5.52675	3.63149	0.961714	-1.42641	-0.219364	-0.335211	0.909914	1.44406	0.0684104	0.70049	-0.537252	2	1	1	4	0	0	1	18	0	0	1	1	2	0	0	0
Lys	6	27576067	27576139	+		4.93373	4.88092	3.94307	3.84238	4.65933	4.81356	4.75986	5.96484	4.75131	5.61034	2.77899	5.19941	5.19538	5.52675	3.63149	3.11372	-0.274405	-0.0673609	0.816792	2.12246	0.444064	-0.0835924	0.852493	-2.08569	0	0	0	7	0	0	2	73	0	1	0	13	1	0	0	4
Asp	6	27583457	27583528	-		11.2557	9.42524	9.04927	8.50264	9.27076	8.77291	10.1349	8.91713	8.48828	8.93227	12.7874	9.20632	8.78034	8.00068	11.7024	9.39449	-1.9849	-0.652325	1.08563	0.414491	0.292061	-0.93159	-1.08507	0.188163	72	21	31	177	22	14	83	565	12	10	927	209	12	5	242	311
Lys	6	27591814	27591886	-		4.93373	4.88092	5.68004	9.27343	7.39629	7.28749	8.28343	9.58559	4.90332	7.93227	5.25292	8.49897	8.00273	9.00068	7.24292	8.33289	2.46256	2.40657	2.60339	0.312157	3.09942	1.06841	1.99	-0.16608	0	0	3	302	6	5	23	898	1	5	5	128	7	10	11	149
Met	6	27592821	27592892	-		8.25566	7.35485	6.09507	6.35696	7.13326	7.55052	5.75986	6.31418	7.22524	5.61034	4.51596	3.49897	5.19538	6.67875	7.36845	3.69868	-1.1224	0.195673	-0.33521	-0.0427794	-2.02987	1.06841	2.85249	0.199713	9	5	4	40	5	6	4	93	5	1	3	4	1	2	12	6
Val	6	27650928	27651000	-		5.08574	4.88092	6.09507	4.20495	4.65933	4.81356	4.75986	6.02295	4.75131	5.45834	5.73835	4.66889	5.04338	5.52675	3.78349	5.75757	-0.426408	-0.0673609	-1.33521	1.81799	0.292061	0.0684104	-1.95486	1.08868	1	0	4	9	0	0	2	76	0	0	7	9	0	0	1	25
Arg	6	27670565	27670637	-		6.08574	4.88092	5.68004	6.35696	4.65933	7.28749	6.34483	7.81941	6.90332	5.61034	4.51596	5.30632	5.19538	7.26372	6.78349	5.81416	-1.42641	2.40657	0.66479	1.46246	-1.70794	1.65337	2.26753	0.507836	2	0	3	40	0	5	6	264	4	1	3	14	1	3	8	26
Ile	6	27688188	27688261	+		5.08574	4.88092	6.417	4.84238	4.81133	4.81356	4.75986	5.26687	4.90332	6.61034	3.931	3.08393	5.19538	7.67875	4.78349	3.92107	-0.274405	-0.0673609	-1.65714	0.424488	0.292061	1.06841	0.852493	0.837144	1	0	5	14	1	0	2	45	1	2	2	3	1	4	2	7
Met	6	27777885	27777956	+		6.6707	4.88092	3.94307	2.61999	6.39629	4.81356	4.75986	2.35998	4.75131	7.61034	2.931	3.82089	6.19538	5.52675	3.78349	2.69868	-0.274405	-0.0673609	0.816792	-0.26001	1.44406	-2.08359	0.852493	-1.12221	3	0	0	3	3	0	2	6	0	4	1	5	2	0	1	3
Gln	6	27791356	27791427	-		5.08574	4.88092	5.68004	4.73547	4.81133	4.96556	5.34483	7.18441	4.75131	5.45834	2.931	3.08393	6.78034	5.52675	4.78349	3.11372	-0.274405	0.0846419	-0.33521	2.44894	2.02903	0.0684104	1.85249	0.0297887	1	0	3	13	1	1	3	170	0	0	1	3	3	0	2	4
Gln	6	27795861	27795932	-		6.08574	5.03292	4.09507	5.73547	6.81133	5.96556	5.34483	9.8438	5.90332	5.45834	5.51596	4.82089	8.65481	7.26372	6.36845	6.32317	0.725595	0.932639	1.24975	4.10833	2.75149	1.80538	0.852493	1.50228	2	1	1	26	4	2	3	1074	2	0	6	10	11	3	6	37
Met	6	27902493	27902564	-		6.08574	6.03292	5.09507	4.03503	6.39629	6.55052	5.75986	4.58237	7.48828	7.19531	3.931	1.34696	7.19538	5.52675	5.36845	3.69868	0.310558	0.517601	0.664789	0.547344	-0.292902	-1.66856	1.43746	2.35172	2	2	2	8	3	3	4	28	6	3	2	0	4	0	3	6
Gly	6	27902908	27902978	-		7.08574	7.61788	9.00196	9.61623	6.39629	5.96556	7.56722	9.57268	6.48828	8.4177	7.57485	7.92523	6.19538	6.67875	7.10542	8.21175	-0.689442	-1.65232	-1.43475	-0.0435495	-0.292902	-1.73895	-0.469435	0.286518	4	6	30	383	3	2	14	890	3	7	25	86	2	2	10	137
Ser	6	28213037	28213118	+		4.93373	4.88092	3.94307	1.03503	4.65933	4.81356	3.60786	1.35998	4.75131	5.45834	4.51596	3.08393	5.04338	5.52675	3.63149	1.11372	-0.274405	-0.0673609	-0.33521	0.324952	0.292061	0.0684104	-0.884473	-1.97021	0	0	0	1	0	0	0	3	0	0	3	3	0	0	0	1
Leu	6	28478623	28478704	-		5.08574	6.61788	5.09507	3.35696	4.81133	4.81356	3.60786	3.35998	6.48828	6.61034	7.01846	6.49897	8.3653	8.00068	7.24292	6.06791	-0.274405	-1.80433	-1.48721	0.0030241	1.87702	1.39034	0.224462	-0.431053	1	3	2	5	1	0	0	12	3	2	17	32	9	5	11	31
Arg	6	28543114	28543186	-		5.08574	4.88092	5.68004	3.03503	4.65933	4.81356	4.75986	3.77502	4.90332	7.19531	2.931	3.49897	5.19538	5.52675	3.78349	1.11372	-0.426408	-0.0673609	-0.920173	0.73999	0.292061	-1.66856	0.852493	-2.38525	1	0	3	4	0	0	2	16	1	3	1	4	1	0	1	1
Ala	6	28607156	28607227	+		5.08574	5.03292	6.09507	6.16431	7.13326	4.81356	7.75986	6.48926	4.75131	6.61034	3.931	5.9584	5.04338	5.52675	8.42735	5.50603	2.04752	-0.219364	1.66479	0.324952	0.292061	-1.08359	4.49635	-0.452363	1	1	4	35	5	0	16	105	0	2	2	22	0	0	25	21
Ala	6	28643445	28643516	+		4.93373	6.03292	3.94307	2.61999	4.65933	4.81356	3.75986	3.35998	4.90332	5.45834	6.39043	1.49897	5.04338	5.52675	7.36845	4.28364	-0.274405	-1.21936	-0.183207	0.73999	0.140058	0.0684104	0.978024	2.78468	0	2	0	3	0	0	1	12	1	0	11	1	0	0	12	9
Ala	6	28658237	28658308	-		8.89309	8.84027	10.1612	10.8375	6.81133	8.13548	9.2193	10.666	10.2252	10.8198	9.6175	10.8164	10.1954	10.8882	9.06889	10.2404	-2.08176	-0.704791	-0.941868	-0.171504	-0.0298672	0.0684099	-0.548605	-0.575957	14	14	67	893	4	9	44	1899	40	37	103	638	32	37	39	559
Ala	6	28673836	28673907	-		4.93373	4.88092	5.68004	6.16431	4.65933	4.96556	6.34483	5.41888	4.90332	5.61034	8.01846	5.40586	5.04338	5.52675	8.69038	5.81416	-0.274405	0.0846419	0.66479	-0.745437	0.140058	-0.0835924	0.671921	0.4083	0	0	3	35	0	1	6	50	1	1	34	15	0	0	30	26
Ala	6	28695932	28696003	-		4.93373	4.88092	3.94307	1.03503	4.65933	4.81356	3.75986	4.633	4.75131	6.61034	2.931	5.49897	5.04338	5.52675	5.36845	5.36164	-0.274405	-0.0673609	-0.183207	3.59797	0.292061	-1.08359	2.43746	-0.137321	0	0	0	1	0	0	1	29	0	2	1	16	0	0	3	19
Ala	6	28710589	28710660	+		4.93373	4.88092	4.09507	1.03503	4.65933	4.81356	5.34483	3.35998	4.75131	5.45834	3.931	1.34696	5.04338	5.52675	5.36845	2.69868	-0.274405	-0.0673609	1.24975	2.32495	0.292061	0.0684104	1.43746	1.35172	0	0	1	1	0	0	3	12	0	0	2	0	0	0	3	3
Ala	6	28729315	28729386	+		4.93373	4.88092	3.94307	3.84238	4.65933	4.96556	3.75986	4.72922	4.75131	5.45834	5.51596	4.30632	5.04338	5.67876	3.78349	2.69868	-0.274405	0.0846419	-0.183207	0.886831	0.292061	0.220413	-1.73247	-1.60764	0	0	0	7	0	1	1	31	0	0	6	7	0	1	1	3
Val	6	28735429	28735500	-		4.93373	6.61788	6.09507	5.67889	5.81133	6.96556	6.34483	6.13257	4.90332	5.45834	5.25292	5.08393	5.19538	6.67875	4.78349	4.69868	0.877598	0.347676	0.249753	0.453686	0.292061	1.22041	-0.469435	-0.385249	0	3	4	25	2	4	6	82	1	0	5	12	1	2	2	12
Arg	6	28742952	28743024	-		4.93373	4.88092	5.68004	6.35696	4.81133	4.81356	6.56722	6.13257	4.90332	5.45834	5.25292	6.78437	5.04338	5.67876	4.78349	4.57315	-0.122402	-0.0673609	0.887182	-0.224386	0.140058	0.220413	-0.469435	-2.21122	0	0	3	40	1	0	7	82	1	0	5	39	0	1	2	11
Lys	6	28747744	28747816	+		6.08574	7.35485	8.00196	7.10112	5.81133	7.96556	6.92979	7.73502	8.22524	7.19531	7.01846	7.02253	8.00273	5.67876	6.59084	7.22224	-0.274405	0.61071	-1.07218	0.633903	-0.222511	-1.51655	-0.427615	0.199714	2	5	15	67	2	8	9	249	10	3	17	46	7	1	7	69
Ala	6	28758364	28758435	-		5.08574	5.03292	6.09507	6.91767	9.13326	8.77291	9.11742	10.7394	4.90332	5.45834	4.931	5.08393	8.51731	10.2637	7.95341	7.75757	4.04752	3.73999	3.02234	3.82169	3.61399	4.80538	3.02242	2.67364	1	1	4	59	20	14	41	1998	1	0	4	12	10	24	18	100
Ala	6	28789770	28789841	-		5.08574	4.88092	6.09507	4.20495	4.65933	4.96556	6.34483	6.64538	5.90332	5.45834	6.63144	3.08393	5.04338	7.67875	5.36845	4.43564	-0.426408	0.0846419	0.249753	2.44043	-0.859942	2.22041	-1.26298	1.35172	1	0	4	9	0	1	6	117	2	0	13	3	0	4	3	10
Phe	6	28790722	28790794	-		4.93373	4.88092	4.09507	2.61999	4.65933	4.81356	4.75986	3.23445	4.75131	5.45834	2.77899	1.34696	5.04338	5.52675	4.78349	2.11372	-0.274405	-0.0673609	0.664789	0.614459	0.292061	0.0684104	2.0045	0.766754	0	0	1	3	0	0	2	11	0	0	0	0	0	0	2	2
Ala	6	28795964	28796035	-		6.08574	4.88092	7.265	6.67889	4.65933	4.81356	5.34483	7.76937	4.75131	5.45834	6.10092	6.70842	5.04338	6.67875	6.36845	5.75757	-1.42641	-0.0673609	-1.92017	1.09049	0.292061	1.22041	0.26753	-0.950846	2	0	9	50	0	0	3	255	0	0	9	37	0	2	6	25
Ala	6	28802800	28802870	-		4.93373	4.88092	3.94307	3.61999	4.65933	4.81356	6.08179	5.26687	4.75131	5.45834	2.77899	1.34696	5.04338	5.52675	3.63149	0.961714	-0.274405	-0.0673609	2.13872	1.64688	0.292061	0.0684104	0.852493	-0.385249	0	0	0	6	0	0	5	45	0	0	0	0	0	0	0	0
Phe	6	28807833	28807905	-		7.08574	4.88092	8.73893	5.28296	6.39629	7.28749	8.34483	5.38973	8.22524	6.61034	7.39043	4.49897	7.51731	5.52675	7.95341	4.69868	-0.689442	2.40657	-0.394104	0.106771	-0.707939	-1.08359	0.562986	0.199713	4	0	25	19	3	5	24	49	10	2	22	8	5	0	18	12
Ala	6	28812072	28812143	-		4.93373	5.03292	4.09507	3.03503	4.65933	4.96556	5.75986	4.58237	4.75131	5.45834	3.931	3.49897	5.19538	5.52675	3.63149	2.69868	-0.274405	-0.0673614	1.66479	1.54734	0.444064	0.0684104	-0.29951	-0.800287	0	1	1	4	0	1	4	28	0	0	2	4	1	0	0	3
Ala	6	28817235	28817306	-		5.08574	4.88092	3.94307	3.84238	5.81133	4.81356	6.75986	5.38973	4.75131	5.45834	3.931	1.34696	5.04338	5.52675	3.78349	3.11372	0.725595	-0.0673609	2.81679	1.54734	0.292061	0.0684104	-0.147507	1.76675	1	0	0	7	2	0	8	49	0	0	2	0	0	0	1	4
Ala	6	28838444	28838515	-		4.93373	4.88092	3.94307	3.03503	4.65933	4.81356	3.60786	2.77502	4.75131	5.45834	2.931	1.34696	5.04338	6.67875	5.36845	0.961714	-0.274405	-0.0673609	-0.33521	-0.26001	0.292061	1.22041	2.43746	-0.385249	0	0	0	4	0	0	0	8	0	0	1	0	0	2	3	0
Ala	6	28863685	28863756	-		4.93373	4.88092	7.265	4.84238	4.65933	4.81356	7.4603	5.02295	4.75131	5.45834	7.45456	4.49897	5.04338	5.52675	8.42735	3.69868	-0.274405	-0.0673609	0.195305	0.180562	0.292061	0.0684104	0.972787	-0.800287	0	0	9	14	0	0	13	38	0	0	23	8	0	0	25	6
Arg	6	28881388	28881460	+		4.93373	4.88092	3.94307	4.03503	4.65933	4.81356	4.75986	4.47546	4.75131	5.45834	2.77899	4.49897	5.04338	5.67876	3.78349	2.69868	-0.274405	-0.0673609	0.816792	0.440429	0.292061	0.220413	1.0045	-1.80029	0	0	0	8	0	0	2	26	0	0	0	8	0	1	1	3
Leu	6	28896223	28896328	-		7.6707	5.03292	5.68004	5.78992	7.61869	7.77291	6.34483	6.78625	8.81021	7.93227	6.39043	6.14282	8.3653	8.26372	7.87095	6.15811	-0.0520124	2.73999	0.66479	0.996329	-0.444904	0.331444	1.48052	0.0152888	6	1	3	27	7	7	6	129	15	5	11	25	9	6	17	33
Leu	6	28941053	28941157	+		7.40766	7.35485	8.79551	7.95389	6.39629	7.28749	7.75986	8.23035	9.07324	8.78027	7.10092	7.02253	9.10227	7.26372	7.24292	6.50603	-1.01137	-0.0673614	-1.03565	0.276453	0.029026	-1.51655	0.141999	-0.516493	5	5	26	121	3	5	16	351	18	9	18	46	15	3	11	42
Gln	6	28941601	28941672	-		5.08574	4.88092	3.94307	0.883026	4.81133	4.81356	4.75986	3.94494	4.90332	5.45834	2.77899	1.34696	5.04338	5.52675	3.63149	1.11372	-0.274405	-0.0673609	0.816792	3.06192	0.140058	0.0684104	0.852493	-0.233246	1	0	0	0	1	0	2	18	1	0	0	0	0	0	0	1
Leu	6	28943622	28943703	-		5.08574	4.88092	3.94307	3.84238	4.65933	4.96556	3.60786	4.77502	4.75131	6.61034	2.77899	1.49897	5.04338	5.52675	4.78349	3.92107	-0.426408	0.0846419	-0.33521	0.932635	0.292061	-1.08359	2.0045	2.42211	1	0	0	7	0	1	0	32	0	2	0	1	0	0	2	7
Met	6	28944575	28944647	+		8.89309	7.61788	8.18254	8.22485	7.81133	9.77291	8.28343	9.29269	9.48828	8.61034	7.39043	7.05355	10.6872	9.26372	8.24292	7.69868	-1.08176	2.15503	0.100889	1.06783	1.19895	0.653373	0.852493	0.645125	14	6	17	146	8	28	23	733	24	8	22	47	45	12	22	96
Lys	6	28951029	28951101	+		6.08574	5.03292	7.09507	7.67889	5.81133	4.96556	6.56722	7.86248	5.90332	5.61034	6.10092	8.74689	8.00273	7.67875	6.78349	8.32317	-0.274405	-0.0673614	-0.527855	0.183597	2.09942	2.06841	0.682567	-0.423723	2	1	8	100	2	1	7	272	2	1	9	152	7	4	8	148
Met	6	28953265	28953337	-		6.08574	6.61788	7.265	5.35696	6.39629	6.96556	6.08179	5.86248	7.22524	7.93227	5.73835	2.49897	6.78034	6.67875	6.59084	4.43564	0.310558	0.347676	-1.18321	0.505525	-0.444905	-1.25352	0.852493	1.93668	2	3	9	20	3	4	5	68	5	5	7	2	3	2	7	10
Glu	6	28982199	28982270	+		5.08574	4.88092	7.09507	5.55859	6.39629	5.96556	5.34483	5.47546	5.90332	5.61034	6.10092	4.9584	7.19538	5.67876	7.59084	4.11372	1.31056	1.08464	-1.75025	-0.0831327	1.29206	0.0684104	1.48992	-0.84468	1	0	8	23	3	2	3	52	2	1	9	11	4	1	14	8
Leu	6	28989002	28989083	+		5.08574	4.88092	3.94307	0.883026	4.65933	4.81356	3.60786	-0.224981	5.90332	5.61034	5.931	5.58643	8.00273	7.26372	5.78349	6.02061	-0.426408	-0.0673609	-0.33521	-1.10801	2.09942	1.65337	-0.147508	0.434179	1	0	0	0	0	0	0	1	2	1	8	17	7	3	4	30
SNORD117-201	6	31536374	31536449	-	small nucleolar RNA, C/D box 117 [Source:HGNC Symbol;Acc:HGNC:32742]	9.40766	9.49235	11.2346	9.83916	7.81133	9.60942	10.1861	9.98203	10.7107	10.3108	10.5309	10.3445	11.2828	10.9267	9.64147	10.2911	-1.59633	0.117064	-1.0485	0.142873	0.572168	0.615898	-0.889439	-0.053319	20	22	141	447	8	25	86	1182	56	26	194	460	68	38	58	579
SNORD84-203	6	31541101	31541178	-	small nucleolar RNA, C/D box 84 [Source:HGNC Symbol;Acc:HGNC:32743]	6.08574	4.88092	5.68004	8.16431	4.81133	4.81356	7.34483	7.96978	5.90332	5.45834	8.71236	7.4297	5.19538	5.67876	6.95341	8.25327	-1.2744	-0.0673609	1.66479	-0.194537	-0.707939	0.220413	-1.75894	0.823565	2	0	3	140	1	0	12	293	2	0	55	61	1	1	9	141
SNORA38-201	6	31623079	31623210	+	small nucleolar RNA, H/ACA box 38 [Source:HGNC Symbol;Acc:HGNC:32631]	6.08574	6.61788	6.09507	6.98923	4.81133	4.96556	6.56722	6.9043	6.48828	5.45834	8.06028	7.35695	5.19538	5.67876	7.48393	6.66831	-1.2744	-1.65232	0.472145	-0.0849237	-1.2929	0.220413	-0.57635	-0.688641	2	3	4	62	1	1	7	140	3	0	35	58	1	1	13	47
SNORD48-201	6	31835263	31835326	+	small nucleolar RNA, C/D box 48 [Source:HGNC Symbol;Acc:HGNC:10188]	4.93373	4.88092	6.09507	4.35696	4.81133	4.81356	6.08179	5.13257	6.48828	5.45834	7.78898	9.84326	5.19538	6.67875	8.10542	9.61754	-0.122402	-0.0673609	-0.0132818	0.775613	-1.2929	1.22041	0.31644	-0.225718	0	0	4	10	1	0	5	41	3	0	29	325	1	2	20	363
SNORD52-201	6	31837076	31837142	+	small nucleolar RNA, C/D box 52 [Source:HGNC Symbol;Acc:HGNC:10202]	12.5287	11.9277	10.7533	10.4883	11.9303	12.3406	10.1174	10.6954	12.4425	11.8583	9.40673	10.9062	12.2722	12.3081	8.82788	11.1608	-0.598408	0.412861	-0.63587	0.207071	-0.170281	0.44984	-0.578847	0.254608	174	119	101	701	139	166	82	1938	186	76	89	679	135	99	33	1058
RNU1-88P-201	6	36639545	36639672	-	RNA, U1 small nuclear 88, pseudogene [Source:HGNC Symbol;Acc:HGNC:48430]	5.08574	4.88092	3.94307	3.03503	4.81133	4.81356	3.75986	3.09695	5.90332	5.45834	4.51596	1.49897	5.04338	5.52675	4.78349	4.43564	-0.274405	-0.0673609	-0.183207	0.0619175	-0.859942	0.0684104	0.26753	2.93668	1	0	0	4	1	0	1	10	2	0	3	1	0	0	2	10
7SK.1-201	6	52995620	52995950	+		10.2952	9.93981	11.3897	15.9401	9.20365	9.77291	10.8367	15.7599	11.7235	9.69781	10.3147	15.7376	11.2615	10.5856	9.14104	15.425	-1.09154	-0.166897	-0.553016	-0.180251	-0.462029	0.887837	-1.17366	-0.312556	37	30	157	30682	21	28	135	64852	113	17	167	19331	67	30	41	20330
RN7SK-201	6	52995621	52995948	+	RNA component of 7SK nuclear ribonucleoprotein [Source:HGNC Symbol;Acc:HGNC:10037]	10.2952	9.93981	11.3897	15.9401	9.20365	9.77291	10.8367	15.7599	11.7235	9.69781	10.3147	15.7376	11.2615	10.5856	9.14104	15.425	-1.09154	-0.166897	-0.553016	-0.180251	-0.462029	0.887837	-1.17366	-0.312556	37	30	157	30682	21	28	135	64852	113	17	167	19331	67	30	41	20330
RNU1-136P-201	6	53219261	53219424	+	RNA, U1 small nuclear 136, pseudogene [Source:HGNC Symbol;Acc:HGNC:48478]	4.93373	4.88092	3.94307	1.03503	4.65933	4.81356	4.75986	0.775019	4.75131	5.45834	4.51596	1.34696	5.04338	5.52675	5.36845	1.11372	-0.274405	-0.0673609	0.816792	-0.26001	0.292061	0.0684104	0.852493	-0.233246	0	0	0	1	0	0	2	2	0	0	3	0	0	0	3	1
RNU1-34P-201	6	75473738	75473894	-	RNA, U1 small nuclear 34, pseudogene [Source:HGNC Symbol;Acc:HGNC:48376]	8.25566	5.03292	4.09507	0.883026	4.81133	4.81356	4.75986	1.35998	4.90332	5.61034	7.01846	1.49897	5.04338	5.52675	3.63149	0.961714	-3.44433	-0.219364	0.664789	0.476955	0.140058	-0.0835924	-3.38697	-0.537252	9	1	1	0	1	0	2	3	1	1	17	1	0	0	0	0
SNORD50B-201	6	85677589	85677658	-	small nucleolar RNA, C/D box 50B [Source:HGNC Symbol;Acc:HGNC:32722]	5.08574	4.88092	8.265	6.73547	5.81133	5.96556	8.15218	6.85183	7.22524	5.45834	9.37394	8.08393	5.04338	5.52675	8.95341	8.9717	0.725595	1.08464	-0.112818	0.116365	-2.18187	0.0684104	-0.420526	0.88777	1	0	18	52	2	2	21	135	5	0	87	96	0	0	36	232
RN7SL643P-201	6	86435848	86436138	+	RNA, 7SL, cytoplasmic 643, pseudogene [Source:HGNC Symbol;Acc:HGNC:46659]	4.93373	4.88092	3.94307	0.883026	4.65933	4.81356	3.60786	0.775019	4.75131	6.61034	2.77899	1.34696	7.19538	6.67875	3.63149	2.11372	-0.274405	-0.0673609	-0.33521	-0.108007	2.44406	0.0684099	0.852493	0.766754	0	0	0	0	0	0	0	2	0	2	0	0	4	2	0	2
Y_RNA.575-201	6	106420706	106420807	+		5.08574	4.88092	5.09507	5.28296	4.65933	4.81356	3.60786	5.38973	4.90332	5.45834	3.931	6.02253	5.04338	5.52675	4.78349	5.81416	-0.426408	-0.0673609	-1.48721	0.106771	0.140058	0.0684104	0.852493	-0.208372	1	0	2	19	0	0	0	49	1	0	2	23	0	0	2	26
Y_RNA.136-201	6	106454828	106454929	+		5.08574	4.88092	3.94307	8.58962	4.65933	4.81356	4.75986	8.36373	4.90332	5.45834	4.931	6.99082	5.04338	5.52675	6.59084	8.03258	-0.426408	-0.0673609	0.816792	-0.225885	0.140058	0.0684104	1.65985	1.04176	1	0	0	188	0	0	2	385	1	0	4	45	0	0	7	121
Glu	6	125780247	125780318	-		5.08574	5.03292	6.417	4.84238	4.81133	4.96556	6.75986	5.35998	6.48828	5.45834	6.83789	1.49897	5.19538	5.67876	7.36845	4.43564	-0.274405	-0.0673614	0.342862	0.517598	-1.2929	0.220413	0.530564	2.93668	1	1	5	14	1	1	8	48	3	0	15	1	1	1	12	10
Y_RNA.460-201	6	128584390	128584491	+		4.93373	4.88092	3.94307	3.03503	4.65933	4.96556	4.75986	2.35998	4.75131	5.45834	2.77899	3.08393	5.04338	5.52675	3.63149	4.43564	-0.274405	0.0846419	0.816792	-0.675048	0.292061	0.0684104	0.852493	1.35172	0	0	0	4	0	1	2	6	0	0	0	3	0	0	0	10
SNORD101-201	6	132815307	132815379	+	small nucleolar RNA, C/D box 101 [Source:HGNC Symbol;Acc:HGNC:32764]	4.93373	4.88092	6.417	7.10112	4.65933	4.96556	6.56722	7.88354	6.48828	5.45834	8.01846	7.90836	5.04338	5.67876	7.69038	7.99636	-0.274405	0.0846419	0.150217	0.782425	-1.4449	0.220413	-0.32808	0.0880027	0	0	5	67	0	1	7	276	3	0	34	85	0	1	15	118
SNORD100-201	6	132816802	132816877	+	small nucleolar RNA, C/D box 100 [Source:HGNC Symbol;Acc:HGNC:32763]	6.08574	5.03292	6.417	8.96577	4.65933	4.81356	6.92979	9.00384	6.90332	5.61034	9.83789	9.91682	6.78034	5.67876	9.78349	9.86191	-1.42641	-0.219364	0.512787	0.0380707	-0.122977	0.0684104	-0.0543976	-0.0549088	2	1	5	244	0	0	9	600	4	1	120	342	3	1	64	430
SNORA33-201	6	132817219	132817348	+	small nucleolar RNA, H/ACA box 33 [Source:HGNC Symbol;Acc:HGNC:32623]	8.40766	8.73336	8.48739	9.00081	8.71822	8.13548	8.4603	9.12817	10.2956	10.4177	9.82581	8.58643	9.5877	10.0007	9.71423	9.25838	0.310558	-0.597876	-0.0270882	0.127352	-0.707938	-0.417017	-0.111588	0.671947	10	13	21	250	15	9	26	654	42	28	119	136	21	20	61	283
RN7SL408P-201	6	134133573	134133868	+	RNA, 7SL, cytoplasmic 408, pseudogene [Source:HGNC Symbol;Acc:HGNC:46424]	4.93373	4.88092	3.94307	4.03503	4.81133	4.81356	3.60786	4.94494	5.90332	8.19531	2.77899	4.9584	9.44331	9.13819	3.63149	4.92107	-0.122402	-0.0673609	-0.33521	0.909914	3.53999	0.942879	0.852493	-0.0373254	0	0	0	8	1	0	0	36	2	6	0	11	19	11	0	14
Leu	6	144216547	144216629	+		6.08574	7.03292	7.09507	5.28296	7.61869	4.81356	6.75986	6.37493	8.07324	6.61034	7.10092	6.99082	6.78034	9.13819	6.78349	6.94661	1.53295	-2.21936	-0.33521	1.09197	-1.2929	2.52784	-0.317433	-0.0442119	2	4	8	19	7	0	8	97	9	2	18	45	3	11	8	57
RNU4-7P-201	6	150326623	150326763	-	RNA, U4 small nuclear 7, pseudogene [Source:HGNC Symbol;Acc:HGNC:10194]	6.08574	4.88092	3.94307	1.03503	4.65933	4.81356	3.60786	1.77502	4.90332	5.45834	4.931	2.49897	5.04338	5.52675	3.63149	1.11372	-1.42641	-0.0673609	-0.33521	0.73999	0.140058	0.0684104	-1.29951	-1.38525	2	0	0	1	0	0	0	4	1	0	4	2	0	0	0	1
SNORA20-201	6	159780250	159780381	-	small nucleolar RNA, H/ACA box 20 [Source:HGNC Symbol;Acc:HGNC:32610]	7.6707	7.35485	6.417	8.88052	6.39629	7.28749	6.34483	8.71166	8.22524	5.61034	9.28855	8.89128	6.19538	8.00068	8.36845	8.94661	-1.2744	-0.0673614	-0.0721755	-0.168863	-2.02987	2.39034	-0.920097	0.0553236	6	5	5	230	3	5	6	490	10	1	82	168	2	5	24	228
RN7SKP228-201	7	12876684	12876946	+	RN7SK pseudogene 228 [Source:HGNC Symbol;Acc:HGNC:45952]	5.08574	4.88092	3.94307	0.883026	4.65933	4.81356	3.60786	-0.224981	4.90332	7.19531	3.931	4.66889	7.78034	5.52675	3.78349	2.11372	-0.426408	-0.0673609	-0.33521	-1.10801	2.87702	-1.66856	-0.147507	-2.55517	1	0	0	0	0	0	0	1	1	3	2	9	6	0	1	2
SNORD93-201	7	22856613	22856686	+	small nucleolar RNA, C/D box 93 [Source:HGNC Symbol;Acc:HGNC:32755]	7.6707	6.61788	8.00196	6.42735	7.39629	5.96556	7.2193	7.03241	6.90332	7.19531	7.68588	7.4297	6.19538	5.67876	6.59084	7.02061	-0.274405	-0.652324	-0.782669	0.60506	-0.707939	-1.51655	-1.09504	-0.409095	6	3	15	42	6	2	11	153	4	3	27	61	2	1	7	60
MIR148A-201	7	25949919	25949986	-	microRNA 148a [Source:HGNC Symbol;Acc:HGNC:31535]	4.93373	6.03292	3.94307	2.61999	4.65933	4.81356	5.34483	3.77502	4.75131	5.45834	3.931	4.82089	5.04338	5.52675	3.63149	3.11372	-0.274405	-1.21936	1.40176	1.15503	0.292061	0.0684104	-0.29951	-1.70718	0	2	0	3	0	0	3	16	0	0	2	10	0	0	0	4
RN7SL505P-201	7	33045798	33046090	-	RNA, 7SL, cytoplasmic 505, pseudogene [Source:HGNC Symbol;Acc:HGNC:46521]	4.93373	4.88092	3.94307	3.03503	4.65933	4.81356	3.60786	3.35998	4.75131	5.61034	2.77899	2.49897	6.19538	6.67875	3.63149	2.11372	-0.274405	-0.0673609	-0.33521	0.324952	1.44406	1.06841	0.852493	-0.385249	0	0	0	4	0	0	0	12	0	1	0	2	2	2	0	2
RN7SL83P-201	7	38531042	38531338	-	RNA, 7SL, cytoplasmic 83, pseudogene [Source:HGNC Symbol;Acc:HGNC:46099]	4.93373	4.88092	4.09507	0.883026	4.65933	4.81356	3.60786	3.35998	4.90332	6.61034	2.77899	3.49897	7.78034	7.67875	3.63149	3.69868	-0.274405	-0.0673609	-0.487214	2.47696	2.87702	1.06841	0.852493	0.199713	0	0	1	0	0	0	0	12	1	2	0	4	6	4	0	6
RN7SL496P-201	7	39888375	39888664	+	RNA, 7SL, cytoplasmic 496, pseudogene [Source:HGNC Symbol;Acc:HGNC:46512]	4.93373	4.88092	3.94307	4.35696	4.65933	4.81356	3.60786	3.58237	4.75131	7.19531	2.77899	4.30632	7.78034	7.67875	3.63149	4.28364	-0.274405	-0.0673609	-0.33521	-0.774584	3.02903	0.483447	0.852493	-0.0226784	0	0	0	10	0	0	0	14	0	3	0	7	6	4	0	9
SNORA9-201	7	44985378	44985510	-	small nucleolar RNA, H/ACA box 9 [Source:HGNC Symbol;Acc:HGNC:32597]	7.08574	7.35485	6.417	9.74239	6.39629	7.77291	6.34483	9.57915	8.90332	8.19531	7.32331	8.33186	9.71894	8.67875	6.59084	8.59753	-0.689442	0.418065	-0.0721755	-0.163239	0.815623	0.483447	-0.73247	0.265676	4	5	5	418	3	7	6	894	16	6	21	114	23	8	7	179
SNORA5A-201	7	45104349	45104482	-	small nucleolar RNA, H/ACA box 5A [Source:HGNC Symbol;Acc:HGNC:32588]	8.89309	8.49235	9.52134	8.92985	8.13326	9.05302	9.15218	8.77502	9.7613	8.93227	8.48559	9.49897	8.78034	7.67875	8.64147	9.19053	-0.759831	0.56067	-0.369158	-0.154828	-0.980958	-1.25352	0.155886	-0.308434	14	11	43	238	10	17	42	512	29	10	47	256	12	4	29	270
SNORA5C-201	7	45104906	45105042	-	small nucleolar RNA, H/ACA box 5C [Source:HGNC Symbol;Acc:HGNC:32590]	9.6093	8.93981	9.92796	9.15915	8.71822	9.05302	9.48778	9.3064	9.36275	7.93227	9.48559	9.09142	8.89582	8.67875	9.3982	8.95292	-0.891076	0.113212	-0.44018	0.147249	-0.46693	0.746481	-0.0873861	-0.138501	23	15	57	279	15	17	53	740	22	5	94	193	13	8	49	229
SNORA14A-201	7	75943782	75943916	+	small nucleolar RNA, H/ACA box 14A [Source:HGNC Symbol;Acc:HGNC:32602]	5.08574	4.88092	3.94307	4.03503	4.65933	4.81356	4.75986	4.16734	4.90332	5.45834	4.931	6.45316	5.04338	5.52675	3.63149	4.43564	-0.426408	-0.0673609	0.816792	0.132307	0.140058	0.0684104	-1.29951	-2.01752	1	0	0	8	0	0	2	21	1	0	4	31	0	0	0	10
RNU6-10P-201	7	92701708	92701814	-	RNA, U6 small nuclear 10, pseudogene [Source:HGNC Symbol;Acc:HGNC:34254]	4.93373	4.88092	4.09507	5.98923	4.65933	4.96556	5.34483	4.58237	4.75131	5.45834	4.931	4.9584	5.19538	5.52675	3.63149	6.32317	-0.274405	0.0846419	1.24975	-1.40685	0.444064	0.0684104	-1.29951	1.36477	0	0	1	31	0	1	3	28	0	0	4	11	1	0	0	37
MIR25-201	7	100093560	100093643	-	microRNA 25 [Source:HGNC Symbol;Acc:HGNC:31609]	4.93373	4.88092	7.417	6.07942	4.65933	4.81356	6.08179	6.31418	4.75131	7.19531	7.25292	4.82089	5.04338	5.52675	7.48393	6.53998	-0.274405	-0.0673609	-1.33521	0.234755	0.292061	-1.66856	0.231004	1.71909	0	0	10	33	0	0	5	93	0	3	20	10	0	0	13	43
MIR93-201	7	100093768	100093847	-	microRNA 93 [Source:HGNC Symbol;Acc:HGNC:31645]	7.6707	7.61788	5.68004	1.03503	4.65933	7.28749	4.75986	2.35998	4.90332	5.61034	5.51596	1.34696	5.19538	5.52675	4.78349	2.69868	-3.01137	-0.330396	-0.920173	1.32495	0.292061	-0.0835924	-0.73247	1.35172	6	6	3	1	0	5	2	6	1	1	6	0	1	0	2	3
RN7SL416P-201	7	100530362	100530659	-	RNA, 7SL, cytoplasmic 416, pseudogene [Source:HGNC Symbol;Acc:HGNC:46432]	4.93373	4.88092	3.94307	4.73547	4.65933	4.81356	3.60786	6.09695	4.75131	5.61034	2.77899	5.89128	7.78034	6.67875	3.78349	4.43564	-0.274405	-0.0673609	-0.33521	1.36148	3.02903	1.06841	1.0045	-1.45564	0	0	0	13	0	0	0	80	0	1	0	21	6	2	1	10
RN7SL8P-201	7	104911928	104912193	+	RNA, 7SL, cytoplasmic 8, pseudogene [Source:HGNC Symbol;Acc:HGNC:10043]	7.6707	6.03292	3.94307	5.89301	4.81133	4.81356	4.75986	5.81941	8.36275	9.85827	7.73835	6.14282	10.5173	10.3792	3.78349	5.36164	-2.85937	-1.21936	0.816792	-0.0735974	2.15456	0.520923	-3.95486	-0.781178	6	2	0	29	1	0	2	66	11	19	28	25	40	26	1	19
RNU6-11P-201	7	123790605	123790711	-	RNA, U6 small nuclear 11, pseudogene [Source:HGNC Symbol;Acc:HGNC:34255]	9.54517	7.35485	6.68004	4.61999	7.81133	6.96556	8.00779	4.633	4.75131	5.61034	8.14045	5.66889	6.78034	5.52675	6.10542	5.20118	-1.73384	-0.38929	1.32775	0.0130081	2.02903	-0.0835924	-2.03503	-0.467711	22	5	6	12	8	4	19	29	0	1	37	18	3	0	5	17
MIR29B1-201	7	130877459	130877539	-	microRNA 29b-1 [Source:HGNC Symbol;Acc:HGNC:31619]	6.08574	7.03292	5.68004	0.883026	4.65933	4.96556	5.34483	2.94494	7.22524	5.45834	4.931	1.49897	5.19538	6.67875	5.78349	3.11372	-1.42641	-2.06736	-0.33521	2.06192	-2.02987	1.22041	0.852492	1.61475	2	4	3	0	0	1	3	9	5	0	4	1	1	2	4	4
Arg	7	139340700	139340772	+		9.99263	9.20284	10.265	10.8488	9.66931	10.3579	9.75986	11.4974	10.518	10.1339	9.84986	9.94605	10.9233	10.7662	9.73769	9.88521	-0.323315	1.15503	-0.505136	0.648588	0.405272	0.632311	-0.112174	-0.0608425	30	18	72	900	29	42	64	3379	49	23	121	349	53	34	62	437
RNU1-82P-201	7	141727984	141728148	+	RNA, U1 small nuclear 82, pseudogene [Source:HGNC Symbol;Acc:HGNC:48424]	7.08574	4.88092	4.09507	3.03503	6.39629	6.55052	5.75986	2.09695	4.75131	5.45834	5.931	1.49897	5.04338	5.52675	5.36845	1.11372	-0.689442	1.6696	1.66479	-0.938082	0.292061	0.0684104	-0.562544	-0.385249	4	0	1	4	3	3	4	5	0	0	8	1	0	0	3	1
RN7SL535P-201	7	143290615	143290910	+	RNA, 7SL, cytoplasmic 535, pseudogene [Source:HGNC Symbol;Acc:HGNC:46551]	4.93373	4.88092	3.94307	2.61999	4.65933	4.81356	3.60786	2.09695	4.75131	7.61034	2.77899	3.49897	7.51731	7.26372	3.63149	3.11372	-0.274405	-0.0673609	-0.33521	-0.523045	2.76599	-0.346627	0.852493	-0.385249	0	0	0	3	0	0	0	5	0	4	0	4	5	3	0	4
RN7SL481P-201	7	143298516	143298814	+	RNA, 7SL, cytoplasmic 481, pseudogene [Source:HGNC Symbol;Acc:HGNC:46497]	4.93373	4.88092	3.94307	3.03503	4.65933	4.81356	3.60786	3.23445	4.75131	5.61034	2.77899	3.49897	6.19538	7.26372	3.63149	2.69868	-0.274405	-0.0673609	-0.33521	0.199421	1.44406	1.65337	0.852493	-0.800287	0	0	0	4	0	0	0	11	0	1	0	4	2	3	0	3
RN7SL456P-201	7	147940007	147940301	+	RNA, 7SL, cytoplasmic 456, pseudogene [Source:HGNC Symbol;Acc:HGNC:46472]	4.93373	4.88092	3.94307	3.61999	4.65933	4.81356	3.60786	2.58237	4.90332	5.61034	2.77899	2.49897	7.19538	5.52675	3.63149	3.69868	-0.274405	-0.0673609	-0.33521	-1.03762	2.29206	-0.0835924	0.852493	1.19971	0	0	0	6	0	0	0	7	1	1	0	2	4	0	0	6
RNY4-201	7	148963315	148963410	+	RNA, Ro60-associated Y4 [Source:HGNC Symbol;Acc:HGNC:10244]	7.89309	7.03292	6.417	8.70037	4.81133	5.96556	7.2193	8.70576	6.90332	5.45834	7.17892	9.1643	5.04338	5.67876	5.36845	8.77905	-3.08176	-1.06736	0.802294	0.00539112	-1.85994	0.220413	-1.81047	-0.385248	7	4	5	203	1	2	11	488	4	0	19	203	0	1	3	203
RNY3-201	7	148983755	148983856	+	RNA, Ro60-associated Y3 [Source:HGNC Symbol;Acc:HGNC:10243]	4.93373	5.03292	5.09507	9.41441	6.39629	4.81356	3.75986	9.41164	6.48828	5.45834	6.25292	8.52133	5.19538	5.52675	6.10542	8.95921	1.46256	-0.219364	-1.33521	-0.0027647	-1.2929	0.0684104	-0.147507	0.437875	0	1	2	333	3	0	1	796	3	0	10	130	1	0	5	230
RNY1-201	7	148987136	148987248	-	RNA, Ro60-associated Y1 [Source:HGNC Symbol;Acc:HGNC:10242]	8.6707	8.61788	5.68004	7.64974	8.27076	8.28749	6.08179	7.8303	8.36275	7.61034	7.63144	8.874	8.00273	8.67875	7.10542	8.95292	-0.399936	-0.330396	0.401755	0.180562	-0.360015	1.06841	-0.526019	0.0789165	12	12	3	98	11	10	5	266	11	4	26	166	7	8	10	229
RN7SL521P-201	7	149125690	149125986	-	RNA, 7SL, cytoplasmic 521, pseudogene [Source:HGNC Symbol;Acc:HGNC:46537]	6.6707	4.88092	3.94307	2.03503	4.65933	4.81356	3.60786	-0.224981	4.75131	5.45834	4.51596	1.49897	6.19538	6.67875	3.63149	2.11372	-2.01137	-0.0673609	-0.33521	-2.26001	1.44406	1.22041	-0.884473	0.614751	3	0	0	2	0	0	0	1	0	0	3	1	2	2	0	2
Cys	7	149595214	149595285	-		4.93373	4.88092	4.09507	3.35696	4.81133	4.81356	3.60786	3.09695	6.48828	5.45834	2.931	1.34696	5.04338	5.52675	5.36845	3.43564	-0.122402	-0.0673609	-0.487214	-0.26001	-1.4449	0.0684104	2.43746	2.08868	0	0	1	5	1	0	0	10	3	0	1	0	0	0	3	5
Cys	7	149635687	149635758	+		4.93373	4.88092	5.09507	3.35696	4.65933	4.96556	3.60786	2.94494	4.75131	5.45834	4.931	1.34696	5.04338	5.52675	3.78349	1.11372	-0.274405	0.0846419	-1.48721	-0.412013	0.292061	0.0684104	-1.14751	-0.233246	0	0	2	5	0	1	0	9	0	0	4	0	0	0	1	1
Cys	7	149664824	149664895	+		6.08574	5.03292	5.09507	2.61999	5.81133	5.96556	5.34483	4.16734	4.90332	5.45834	2.931	1.34696	5.19538	6.67875	4.78349	3.11372	-0.274405	0.932639	0.249752	1.54734	0.292061	1.22041	1.85249	1.76675	2	1	2	3	2	2	3	21	1	0	1	0	1	2	2	4
RNU6-842P-201	8	13044350	13044456	+	RNA, U6 small nuclear 842, pseudogene [Source:HGNC Symbol;Acc:HGNC:47805]	8.08574	6.61788	7.417	4.73547	7.81133	9.05302	5.75986	5.58237	8.07324	8.61034	9.23478	4.08393	8.3653	8.00068	8.87095	5.63728	-0.274405	2.43514	-1.65714	0.846905	0.292061	-0.609662	-0.363825	1.55335	8	3	10	13	8	17	4	56	9	8	79	6	9	5	34	23
SNORD13-201	8	33513475	33513578	+	small nucleolar RNA, C/D box 13 [Source:HGNC Symbol;Acc:HGNC:32711]	7.89309	7.61788	8.84996	9.67165	7.81133	9.35788	10.3145	9.57592	7.48828	7.93227	9.60342	10.8276	6.78034	8.26372	8.64147	10.7449	-0.0817595	1.73999	1.46449	-0.0957346	-0.707939	0.331444	-0.961951	-0.0827465	7	6	27	398	8	21	94	892	6	5	102	643	3	6	29	793
RN7SL709P-201	8	37908738	37909037	+	RNA, 7SL, cytoplasmic 709, pseudogene [Source:HGNC Symbol;Acc:HGNC:46725]	4.93373	4.88092	3.94307	4.03503	4.65933	4.81356	3.60786	3.94494	4.90332	5.45834	2.77899	3.08393	7.19538	7.67875	3.63149	3.11372	-0.274405	-0.0673609	-0.33521	-0.0900855	2.29206	2.22041	0.852493	0.0297887	0	0	0	8	0	0	0	18	1	0	0	3	4	4	0	4
Y_RNA.481-201	8	41803349	41803450	+		7.08574	5.03292	4.09507	5.42735	4.81133	4.81356	5.75986	6.48926	5.90332	6.61034	2.931	5.30632	5.04338	5.52675	3.63149	5.57315	-2.2744	-0.219364	1.66479	1.06192	-0.859942	-1.08359	0.70049	0.266828	4	1	1	21	1	0	4	105	2	2	1	14	0	0	0	22
SNORD54-201	8	56073835	56073901	-	small nucleolar RNA, C/D box 54 [Source:HGNC Symbol;Acc:HGNC:10204]	7.08574	8.20284	9.18254	6.70745	8.13326	8.42499	8.2193	7.39707	7.71067	7.19531	7.17892	8.69864	7.78034	7.67875	6.36845	8.73577	1.04752	0.222146	-0.963242	0.689616	0.0696678	0.483447	-0.810472	0.0371304	4	9	34	51	10	11	22	197	7	3	19	147	6	4	6	197
Tyr	8	66113367	66113459	+		12.1626	11.099	11.214	12.7786	11.1864	12.1554	11.0818	13.0306	11.5327	12.2968	9.65892	11.5032	12.0409	11.5367	10.0503	11.7897	-0.976181	1.05637	-0.132223	0.252035	0.508195	-0.76011	0.391359	0.286488	135	67	139	3429	83	146	160	9780	99	103	106	1027	115	58	77	1636
Ala	8	66114189	66114261	+		7.40766	6.03292	5.68004	4.35696	5.81133	4.81356	6.08179	5.38973	6.48828	5.61034	4.931	1.49897	5.04338	5.67876	4.78349	3.43564	-1.59633	-1.21936	0.401755	1.03277	-1.4449	0.0684104	-0.147507	1.93668	5	2	3	10	2	0	5	49	3	1	4	1	0	1	2	5
SNORD87-201	8	66922467	66922555	-	small nucleolar RNA, C/D box 87 [Source:HGNC Symbol;Acc:HGNC:32746]	5.08574	6.61788	5.68004	5.98923	4.65933	4.96556	3.75986	6.32961	6.48828	7.19531	7.25292	7.02253	5.04338	6.67875	5.36845	7.62151	-0.426408	-1.65232	-1.92017	0.340382	-1.4449	-0.516553	-1.88447	0.598984	1	3	3	31	0	1	1	94	3	3	20	46	0	2	3	91
RN7SL308P-201	8	80776666	80776962	-	RNA, 7SL, cytoplasmic 308, pseudogene [Source:HGNC Symbol;Acc:HGNC:46324]	4.93373	4.88092	3.94307	2.03503	4.65933	4.81356	3.75986	2.77502	4.75131	7.19531	2.77899	4.82089	5.19538	5.52675	3.63149	3.43564	-0.274405	-0.0673609	-0.183207	0.73999	0.444064	-1.66856	0.852493	-1.38525	0	0	0	2	0	0	1	8	0	3	0	10	1	0	0	5
RNU6-925P-201	8	89900721	89900824	-	RNA, U6 small nuclear 925, pseudogene [Source:HGNC Symbol;Acc:HGNC:47888]	5.08574	4.88092	3.94307	3.35696	4.65933	4.81356	3.60786	1.77502	4.75131	6.61034	4.51596	2.49897	6.19538	5.52675	4.78349	4.28364	-0.426408	-0.0673609	-0.33521	-1.58194	1.44406	-1.08359	0.26753	1.78468	1	0	0	5	0	0	0	4	0	2	3	2	2	0	2	9
Ser	8	95269657	95269738	-		7.40766	7.61788	9.22436	9.67889	7.81133	7.77291	8.84733	10.7672	8.90332	9.69781	7.39043	7.9584	10.3653	10.633	8.24292	8.62942	0.403667	0.155031	-0.37703	1.08836	1.46199	0.935143	0.852493	0.671019	5	6	35	400	8	7	34	2037	16	17	22	88	36	31	22	183
SNORA72-201	8	98042086	98042217	-	small nucleolar RNA, H/ACA box 72 [Source:HGNC Symbol;Acc:HGNC:10234]	6.6707	7.84027	8.00196	9.39697	7.39629	8.77291	7.75986	9.50803	7.71067	5.45834	9.10092	9.06121	6.19538	7.26372	9.03142	9.33289	0.725595	0.932638	-0.242101	0.111061	-1.51529	1.80538	-0.0695047	0.271678	3	7	15	329	6	14	16	851	7	0	72	189	2	3	38	298
Y_RNA.402-201	8	99527826	99527927	+		4.93373	5.03292	3.94307	4.03503	4.65933	4.96556	3.60786	3.09695	7.48828	5.45834	2.931	1.34696	5.19538	7.67875	3.78349	3.43564	-0.274405	-0.0673614	-0.33521	-0.938082	-2.2929	2.22041	0.852493	2.08868	0	1	0	8	0	1	0	10	6	0	1	0	1	4	1	5
Y_RNA.55-201	8	100185138	100185239	+		5.08574	4.88092	4.09507	2.61999	4.65933	4.81356	3.60786	4.72922	5.90332	5.45834	2.77899	5.74689	5.04338	5.52675	3.63149	5.11372	-0.426408	-0.0673609	-0.487214	2.10922	-0.859942	0.0684104	0.852493	-0.633176	1	0	1	3	0	0	0	31	2	0	0	19	0	0	0	16
RN7SL563P-201	8	101397636	101397933	-	RNA, 7SL, cytoplasmic 563, pseudogene [Source:HGNC Symbol;Acc:HGNC:46579]	4.93373	4.88092	3.94307	2.03503	4.65933	4.81356	3.60786	1.35998	4.75131	5.45834	3.931	4.08393	5.04338	5.52675	3.63149	0.961714	-0.274405	-0.0673609	-0.33521	-0.675048	0.292061	0.0684104	-0.29951	-3.12221	0	0	0	2	0	0	0	3	0	0	2	6	0	0	0	0
RNU6-1011P-201	8	103384961	103385067	+	RNA, U6 small nuclear 1011, pseudogene [Source:HGNC Symbol;Acc:HGNC:47974]	8.08574	8.84027	5.09507	3.84238	7.81133	8.666	6.56722	4.23445	7.48828	7.19531	7.63144	4.30632	6.78034	5.67876	6.10542	3.92107	-0.274405	-0.174276	1.47214	0.392066	-0.707939	-1.51655	-1.52602	-0.385248	8	14	2	7	8	13	7	22	6	3	26	7	3	1	5	7
RNU6-12P-201	8	118976513	118976619	+	RNA, U6 small nuclear 12, pseudogene [Source:HGNC Symbol;Acc:HGNC:34256]	9.08574	9.28085	8.18254	7.24448	9.39629	6.96556	9.2193	7.6392	7.48828	5.45834	10.7575	7.45316	5.19538	7.26372	9.78349	7.78614	0.310558	-2.31529	1.03676	0.394722	-2.2929	1.80538	-0.974056	0.332981	16	19	17	74	24	4	44	233	6	0	227	62	1	3	64	102
RN7SL396P-201	8	119862662	119862956	+	RNA, 7SL, cytoplasmic 396, pseudogene [Source:HGNC Symbol;Acc:HGNC:46412]	4.93373	4.88092	3.94307	11.7595	4.65933	4.81356	3.60786	4.77502	4.75131	5.45834	3.931	5.08393	5.04338	5.67876	3.63149	4.57315	-0.274405	-0.0673609	-0.33521	-6.98452	0.292061	0.220413	-0.29951	-0.51078	0	0	0	1692	0	0	0	32	0	0	2	12	0	1	0	11
Met	8	123157230	123157302	-		10.8137	9.98712	11.0724	8.26385	10.3349	10.251	10.8579	8.60791	10.6038	10.8198	10.2071	8.49897	10.8392	10.4861	10.9534	8.44463	-0.478763	0.263844	-0.214458	0.344061	0.235477	-0.333688	0.746293	-0.0543318	53	31	126	150	46	39	137	456	52	37	155	128	50	28	144	161
RNU6-756P-201	8	124260646	124260752	+	RNA, U6 small nuclear 756, pseudogene [Source:HGNC Symbol;Acc:HGNC:47719]	4.93373	5.03292	4.09507	0.883026	4.65933	5.96556	4.75986	-0.224981	4.75131	5.45834	3.931	1.34696	5.04338	5.52675	3.63149	0.961714	-0.274405	0.932639	0.664789	-1.10801	0.292061	0.0684104	-0.29951	-0.385249	0	1	1	0	0	2	2	1	0	0	2	0	0	0	0	0
RN7SL329P-201	8	125270604	125270902	+	RNA, 7SL, cytoplasmic 329, pseudogene [Source:HGNC Symbol;Acc:HGNC:46345]	4.93373	4.88092	4.09507	4.20495	4.65933	4.81356	3.75986	5.06042	5.90332	7.93227	2.77899	5.66889	9.00273	7.26372	3.63149	5.57315	-0.274405	-0.0673609	-0.335211	0.855467	3.09942	-0.668556	0.852493	-0.0957422	0	0	1	9	0	0	1	39	2	5	0	18	14	3	0	22
RNU1-35P-201	8	135742343	135742495	-	RNA, U1 small nuclear 35, pseudogene [Source:HGNC Symbol;Acc:HGNC:48377]	4.93373	4.88092	3.94307	0.883026	7.39629	4.96556	8.75986	-0.224981	4.75131	5.45834	6.10092	2.49897	5.04338	5.52675	7.36845	2.11372	2.46256	0.0846419	4.81679	-1.10801	0.292061	0.0684104	1.26753	-0.385249	0	0	0	0	6	1	32	1	0	0	9	2	0	0	12	2
RN7SKP175-201	8	143542110	143542398	+	RN7SK pseudogene 175 [Source:HGNC Symbol;Acc:HGNC:45899]	6.6707	6.03292	5.68004	8.78322	4.65933	4.81356	5.75986	9.09469	5.90332	5.45834	2.931	8.33186	7.78034	5.52675	4.78349	8.96547	-2.01137	-1.21936	0.0798268	0.311469	1.87702	0.0684104	1.85249	0.63361	3	2	3	215	0	0	4	639	2	0	1	114	6	0	2	231
RN7SL5P-201	9	9442060	9442380	+	RNA, 7SL, cytoplasmic 5, pseudogene [Source:HGNC Symbol;Acc:HGNC:10040]	5.08574	4.88092	3.94307	6.32043	4.65933	4.81356	3.75986	9.06042	4.75131	5.61034	2.77899	12.3135	6.19538	6.67875	3.63149	5.02061	-0.426408	-0.0673609	-0.183207	2.73999	1.44406	1.06841	0.852493	-7.29294	1	0	0	39	0	0	1	624	0	1	0	1801	2	2	0	15
RN7SL151P-201	9	21699314	21699596	+	RNA, 7SL, cytoplasmic 151, pseudogene [Source:HGNC Symbol;Acc:HGNC:46167]	4.93373	4.88092	3.94307	4.94192	4.65933	4.81356	3.75986	4.29858	4.75131	6.61034	2.931	4.30632	6.19538	5.67876	3.63149	5.63728	-0.274405	-0.0673609	-0.183207	-0.643339	1.44406	-0.93159	0.70049	1.33096	0	0	0	15	0	0	1	23	0	2	1	7	2	1	0	23
SNORD121B-201	9	33934296	33934376	-	small nucleolar RNA, C/D box 121B [Source:HGNC Symbol;Acc:HGNC:33569]	7.89309	8.93981	8.417	6.35696	7.81133	7.77291	7.75986	6.72922	9.15124	8.61034	8.32331	6.62825	7.78034	8.26372	8.48393	7.15811	-0.0817595	-1.1669	-0.657139	0.372258	-1.3709	-0.346627	0.160615	0.529862	7	15	20	40	8	7	16	124	19	8	42	35	6	6	26	66
SNORD121A-201	9	33952769	33952850	-	small nucleolar RNA, C/D box 121A [Source:HGNC Symbol;Acc:HGNC:33560]	7.89309	4.88092	7.55451	7.10112	6.81133	7.55052	7.34483	7.6392	6.90332	5.45834	6.73835	7.90836	5.04338	5.52675	6.36845	8.14714	-1.08176	2.6696	-0.209679	0.538087	-1.85994	0.0684104	-0.369899	0.238783	7	0	11	67	4	6	12	233	4	0	14	85	0	0	6	131
RNU4-53P-201	9	36267783	36267922	+	RNA, U4 small nuclear 53, pseudogene [Source:HGNC Symbol;Acc:HGNC:46989]	6.6707	4.88092	5.68004	1.03503	4.65933	4.96556	3.60786	2.09695	4.90332	5.45834	4.931	3.82089	5.04338	5.52675	4.78349	3.43564	-2.01137	0.0846419	-2.07218	1.06192	0.140058	0.0684104	-0.147507	-0.385249	3	0	3	1	0	1	0	5	1	0	4	5	0	0	2	5
Asp	9	74903074	74903145	-		7.08574	7.35485	7.79551	6.32043	7.61869	6.96556	7.56722	6.51649	4.75131	5.61034	6.25292	6.08393	5.19538	5.52675	8.48393	5.8686	0.53295	-0.38929	-0.228295	0.196054	0.444064	-0.0835924	2.231	-0.215324	4	5	13	39	7	4	14	107	0	1	10	24	1	0	26	27
RNU2-36P-201	9	86422938	86423128	-	RNA, U2 small nuclear 36, pseudogene [Source:HGNC Symbol;Acc:HGNC:48529]	6.08574	5.03292	4.09507	3.03503	7.39629	5.96556	5.34483	2.94494	4.90332	5.61034	6.63144	2.49897	5.04338	5.52675	5.36845	1.11372	1.31056	0.932639	1.24975	-0.0900855	0.140058	-0.0835924	-1.26298	-1.38525	2	1	1	4	6	2	3	9	1	1	13	2	0	0	3	1
MIRLET7A1-201	9	94175957	94176036	+	microRNA let-7a-1 [Source:HGNC Symbol;Acc:HGNC:31476]	5.08574	4.88092	5.09507	3.03503	4.65933	4.81356	3.60786	3.68191	6.48828	5.45834	2.77899	2.49897	6.78034	5.52675	3.63149	2.11372	-0.426408	-0.0673609	-1.48721	0.64688	0.292061	0.0684104	0.852493	-0.385249	1	0	2	4	0	0	0	15	3	0	0	2	3	0	0	2
RNU6-855P-201	9	112137797	112137900	+	RNA, U6 small nuclear 855, pseudogene [Source:HGNC Symbol;Acc:HGNC:47818]	6.08574	4.88092	4.09507	0.883026	4.65933	4.81356	3.75986	2.35998	4.75131	5.45834	6.25292	1.34696	5.04338	5.52675	4.78349	3.11372	-1.42641	-0.0673609	-0.335211	1.47696	0.292061	0.0684104	-1.46944	1.76675	2	0	1	0	0	0	1	6	0	0	10	0	0	0	2	4
SNORD90-201	9	122880213	122880323	-	small nucleolar RNA, C/D box 90 [Source:HGNC Symbol;Acc:HGNC:32751]	9.1732	8.93981	10.2244	8.55073	9.20365	9.55052	9.40372	9.06964	11.4269	10.1953	9.98628	9.06121	10.7189	10.9267	10.5517	9.67214	0.0304499	0.610711	-0.820638	0.518911	-0.707939	0.731376	0.565395	0.610929	17	15	70	183	21	24	50	628	92	24	133	189	46	38	109	377
RNU4-82P-201	9	124887410	124887549	-	RNA, U4 small nuclear 82, pseudogene [Source:HGNC Symbol;Acc:HGNC:47018]	10.2952	6.61788	3.94307	4.03503	7.39629	4.81356	5.75986	3.86248	4.75131	5.45834	8.25292	3.08393	5.04338	5.52675	4.78349	3.92107	-2.8989	-1.80433	1.81679	-0.172548	0.292061	0.0684104	-3.46944	0.837144	37	3	0	8	6	0	4	17	0	0	40	3	0	0	2	7
SNORA65-201	9	127448501	127448630	-	small nucleolar RNA, H/ACA box 65 [Source:HGNC Symbol;Acc:HGNC:10222]	10.215	10.2028	11.275	12.2602	9.76553	11.053	10.6425	12.1902	11.9694	12.0197	12.628	11.903	12.1954	11.5856	12.5747	11.9073	-0.449492	0.850177	-0.632476	-0.0700054	0.225971	-0.43409	-0.0533123	0.00427818	35	36	145	2394	31	68	118	5462	134	85	830	1355	128	60	443	1775
SNORD24-201	9	133349396	133349470	+	small nucleolar RNA, C/D box 24 [Source:HGNC Symbol;Acc:HGNC:10146]	8.99263	8.84027	9.00196	6.20495	8.61869	8.666	8.00779	6.38973	11.3127	9.51724	8.83789	8.65884	9.10227	9.92668	8.24292	8.77905	-0.37394	-0.174276	-0.994173	0.184774	-2.21044	0.409448	-0.594966	0.120216	15	14	30	36	14	13	19	98	85	15	60	143	15	19	22	203
SNORD36B-201	9	133350095	133350168	+	small nucleolar RNA, C/D box 36B [Source:HGNC Symbol;Acc:HGNC:10164]	8.08574	8.35485	10.2244	8.64974	7.98126	9.05302	9.56722	9.34107	10.1128	9.51724	9.06028	9.50459	9.28284	8.84868	7.24292	10.065	-0.104479	0.698174	-0.657139	0.691334	-0.829929	-0.668555	-1.81736	0.560411	8	10	70	196	9	17	56	758	37	15	70	257	17	9	11	495
SNORD36A-201	9	133350456	133350528	+	small nucleolar RNA, C/D box 36A [Source:HGNC Symbol;Acc:HGNC:10163]	8.89309	8.61788	11.3335	8.69324	8.27076	8.87245	10.299	9.16519	10.6847	10.5645	10.0185	9.35695	9.89582	10.8882	8.99294	10.1526	-0.622328	0.254567	-1.03446	0.471947	-0.788859	0.323668	-1.02552	0.795689	14	12	151	202	11	15	93	671	55	31	136	232	26	37	37	526
SNORD36C-201	9	133350847	133350912	+	small nucleolar RNA, C/D box 36C [Source:HGNC Symbol;Acc:HGNC:10165]	7.40766	7.61788	9.13947	7.0574	8.13326	8.28749	8.61784	7.34487	8.81021	8.19531	7.88519	6.74689	6.19538	6.67875	7.87095	7.39912	0.725595	0.669604	-0.521624	0.287478	-2.61483	-1.51655	-0.0142412	0.652226	5	6	33	65	10	10	29	190	15	6	31	38	2	2	17	78
RNU6ATAC-201	9	134164439	134164564	-	RNA, U6atac small nuclear (U12-dependent splicing) [Source:HGNC Symbol;Acc:HGNC:34017]	9.6707	9.35485	10.0258	9.65708	8.81133	8.96556	9.59275	9.48583	9.15124	6.61034	11.2164	9.97064	5.19538	5.52675	9.53838	9.89179	-0.859367	-0.389289	-0.433058	-0.171255	-3.95587	-1.08359	-1.67802	-0.078846	24	20	61	394	16	16	57	838	19	2	312	355	1	0	54	439
SNORA17B-202	9	136726104	136726239	-	small nucleolar RNA, H/ACA box 17B [Source:HGNC Symbol;Acc:HGNC:32636]	10.7004	10.8909	10.4874	10.5329	10.0967	10.5201	9.71406	10.443	10.6038	7.93227	9.19778	9.79817	8.3653	8.48611	9.71423	10.1249	-0.603712	-0.370753	-0.773333	-0.0898638	-2.23845	0.553837	0.516444	0.32677	49	58	84	723	39	47	62	1627	52	5	77	315	9	7	61	516
SNORA17B-201	9	136726105	136726234	-	small nucleolar RNA, H/ACA box 17B [Source:HGNC Symbol;Acc:HGNC:32636]	10.7004	10.8909	10.4874	10.5329	10.0967	10.5201	9.71406	10.443	10.6038	7.93227	9.19778	9.79817	8.3653	8.48611	9.71423	10.1249	-0.603712	-0.370753	-0.773333	-0.0898638	-2.23845	0.553837	0.516444	0.32677	49	58	84	723	39	47	62	1627	52	5	77	315	9	7	61	516
SNORA17A-201	9	136726747	136726879	-	small nucleolar RNA, H/ACA box 17A [Source:HGNC Symbol;Acc:HGNC:32607]	7.6707	6.61788	6.90243	9.45709	4.81133	5.96556	5.75986	9.32384	5.90332	7.61034	5.73835	8.52133	8.3653	8.26372	6.59084	9.12494	-2.85937	-0.652324	-1.14257	-0.133254	2.46199	0.653373	0.852493	0.603611	6	3	7	343	1	2	4	749	2	4	7	130	9	6	7	258
AL355987.6-201	9	136726748	136726879	-	No description	7.6707	6.61788	6.90243	9.45709	4.81133	5.96556	5.75986	9.32384	5.90332	7.61034	5.73835	8.52133	8.3653	8.26372	6.59084	9.12494	-2.85937	-0.652324	-1.14257	-0.133254	2.46199	0.653373	0.852493	0.603611	6	3	7	343	1	2	4	749	2	4	7	130	9	6	7	258
RN7SL445P-201	10	5631463	5631755	+	RNA, 7SL, cytoplasmic 445, pseudogene [Source:HGNC Symbol;Acc:HGNC:46461]	4.93373	4.88092	3.94307	3.03503	4.65933	4.81356	3.60786	2.35998	4.90332	5.45834	2.77899	1.34696	6.19538	5.67876	3.63149	3.69868	-0.274405	-0.0673609	-0.33521	-0.675048	1.29206	0.220413	0.852493	2.35172	0	0	0	4	0	0	0	6	1	0	0	0	2	1	0	6
Val	10	5853711	5853783	-		4.93373	5.03292	5.09507	4.49446	4.65933	4.81356	3.60786	5.16734	4.75131	5.45834	4.51596	1.34696	5.19538	5.52675	3.78349	3.92107	-0.274405	-0.219364	-1.48721	0.672876	0.444064	0.0684104	-0.73247	2.57411	0	1	2	11	0	0	0	42	0	0	3	0	1	0	1	7
Asn	10	22229509	22229582	-		6.6707	6.61788	7.79551	7.55859	6.81133	6.55052	7.56722	9.94369	5.90332	7.19531	6.931	5.58643	8.89582	8.67875	8.17581	7.32317	0.140633	-0.0673614	-0.228295	2.3851	2.9925	1.48345	1.24481	1.73674	3	3	13	92	4	3	14	1151	2	3	16	17	13	8	21	74
RNU6-1067P-201	10	28667919	28668025	+	RNA, U6 small nuclear 1067, pseudogene [Source:HGNC Symbol;Acc:HGNC:48030]	4.93373	4.88092	3.94307	0.883026	4.65933	4.81356	3.60786	-0.224981	5.90332	5.45834	4.51596	1.34696	5.04338	5.52675	3.78349	3.11372	-0.274405	-0.0673609	-0.33521	-1.10801	-0.859942	0.0684104	-0.73247	1.76675	0	0	0	0	0	0	0	1	2	0	3	0	0	0	1	4
Ser	10	67764503	67764584	+		6.08574	4.88092	6.90243	8.50264	4.81133	5.96556	3.75986	8.67286	5.90332	5.45834	5.51596	8.25385	8.3653	8.00068	5.36845	7.9339	-1.2744	1.08464	-3.14257	0.170229	2.46199	2.54234	-0.147507	-0.319957	2	0	7	177	1	2	1	477	2	0	6	108	9	5	3	113
SNORD98-201	10	68755172	68755238	+	small nucleolar RNA, C/D box 98 [Source:HGNC Symbol;Acc:HGNC:32761]	5.08574	6.61788	8.48739	8.66439	4.65933	5.96556	8.15218	8.40073	7.71067	7.61034	9.81364	7.76575	7.78034	7.26372	8.78349	9.217	-0.426408	-0.652324	-0.335211	-0.263658	0.0696678	-0.346627	-1.03015	1.45125	1	3	21	198	0	2	21	395	7	4	118	77	6	3	32	275
SNORA11F-201	10	73126080	73126207	-	small nucleolar RNA, H/ACA box 11F [Source:HGNC Symbol;Acc:HGNC:52189]	5.08574	4.88092	4.09507	5.35696	4.81133	4.81356	3.75986	4.98447	4.90332	5.45834	5.25292	6.49897	5.04338	5.67876	3.78349	5.28364	-0.274405	-0.0673609	-0.335211	-0.372486	0.140058	0.220413	-1.46944	-1.21532	1	0	1	20	1	0	1	37	1	0	5	32	0	1	1	18
RNU1-19P-201	10	86889569	86889733	+	RNA, U1 small nuclear 19, pseudogene [Source:HGNC Symbol;Acc:HGNC:41945]	5.08574	4.88092	3.94307	2.61999	4.65933	4.81356	3.75986	1.35998	4.75131	5.45834	4.51596	3.08393	5.04338	5.52675	3.63149	1.11372	-0.426408	-0.0673609	-0.183207	-1.26001	0.292061	0.0684104	-0.884473	-1.97021	1	0	0	3	0	0	1	3	0	0	3	3	0	0	0	1
RNU6-271P-201	10	96112747	96112851	+	RNA, U6 small nuclear 271, pseudogene [Source:HGNC Symbol;Acc:HGNC:47234]	4.93373	6.03292	5.09507	1.03503	5.81133	4.81356	3.60786	1.35998	5.90332	5.61034	4.51596	3.82089	5.19538	5.52675	5.36845	3.69868	0.877598	-1.21936	-1.48721	0.324952	-0.707939	-0.0835924	0.852493	-0.122214	0	2	2	1	2	0	0	3	2	1	3	5	1	0	3	6
SNORA12-201	10	100237156	100237302	-	small nucleolar RNA, H/ACA box 12 [Source:HGNC Symbol;Acc:HGNC:32600]	4.93373	4.88092	3.94307	6.89301	4.65933	4.81356	3.75986	5.44744	4.75131	5.45834	3.931	6.70842	5.04338	5.52675	3.78349	6.36164	-0.274405	-0.0673609	-0.183207	-1.44557	0.292061	0.0684104	-0.147507	-0.346775	0	0	0	58	0	0	1	51	0	0	2	37	0	0	1	38
RNU2-59P-201	10	101364845	101365035	-	RNA, U2 small nuclear 59, pseudogene [Source:HGNC Symbol;Acc:HGNC:48552]	9.47805	9.28085	10.7675	9.40135	9.33489	9.72045	10.0636	9.3989	11.0531	10.6547	9.69918	8.84769	10.8392	10.3792	10.3982	8.58132	-0.143159	0.439599	-0.703855	-0.0024519	-0.21383	-0.275544	0.699018	-0.266372	21	19	102	330	23	27	79	789	71	33	109	163	50	26	98	177
MIR146B-201	10	102436512	102436584	+	microRNA 146b [Source:HGNC Symbol;Acc:HGNC:32079]	4.93373	4.88092	3.94307	0.883026	4.65933	4.81356	3.75986	-0.224981	4.75131	5.45834	2.77899	1.34696	5.04338	5.52675	4.78349	2.11372	-0.274405	-0.0673609	-0.183207	-1.10801	0.292061	0.0684104	2.0045	0.766754	0	0	0	0	0	0	1	1	0	0	0	0	0	0	2	2
SNORA19-201	10	119060011	119060138	-	small nucleolar RNA, H/ACA box 19 [Source:HGNC Symbol;Acc:HGNC:32609]	7.08574	6.61788	9.73893	9.52688	4.65933	8.28749	9.11742	9.86513	9.54717	6.61034	10.0807	9.57043	7.78034	8.84868	10.9634	9.95607	-2.42641	1.6696	-0.621514	0.338249	-1.76683	2.23834	0.882656	0.385639	4	3	50	360	0	10	41	1090	25	2	142	269	6	9	145	459
RN7SL838P-201	11	440399	440693	-	RNA, 7SL, cytoplasmic 838, pseudogene [Source:HGNC Symbol;Acc:HGNC:46854]	6.08574	4.88092	3.94307	2.03503	4.65933	4.81356	3.60786	3.09695	4.75131	5.45834	2.931	4.82089	6.19538	5.67876	3.63149	3.11372	-1.42641	-0.0673609	-0.33521	1.06192	1.44406	0.220413	0.70049	-1.70718	2	0	0	2	0	0	0	10	0	0	1	10	2	1	0	4
MIR210-201	11	568089	568198	-	microRNA 210 [Source:HGNC Symbol;Acc:HGNC:31587]	5.08574	4.88092	4.09507	3.35696	4.81133	4.81356	4.75986	3.23445	5.90332	8.19531	4.931	1.34696	5.04338	5.52675	3.63149	0.961714	-0.274405	-0.0673609	0.664789	-0.122507	-0.859942	-2.66856	-1.29951	-0.385249	1	0	1	5	1	0	2	11	2	6	4	0	0	0	0	0
SNORA52-201	11	811681	811814	+	small nucleolar RNA, H/ACA box 52 [Source:HGNC Symbol;Acc:HGNC:32645]	5.08574	6.61788	6.417	9.17969	4.81133	5.96556	5.75986	8.57592	6.90332	5.45834	7.57485	8.71813	6.19538	6.67875	6.10542	8.72105	-0.274405	-0.652324	-0.657138	-0.603768	-0.707939	1.22041	-1.46944	0.00291252	1	3	5	283	1	2	4	446	4	0	25	149	2	2	5	195
MIR483-201	11	2134134	2134209	-	microRNA 483 [Source:HGNC Symbol;Acc:HGNC:32340]	4.93373	4.88092	3.94307	1.03503	4.65933	4.81356	3.75986	2.94494	5.90332	5.45834	2.931	4.30632	5.04338	5.67876	4.78349	2.11372	-0.274405	-0.0673609	-0.183207	1.90991	-0.859942	0.220413	1.85249	-2.1926	0	0	0	1	0	0	1	9	2	0	1	7	0	1	2	2
SNORA54-201	11	2963771	2963893	-	small nucleolar RNA, H/ACA box 54 [Source:HGNC Symbol;Acc:HGNC:32647]	4.93373	5.03292	3.94307	7.63494	4.65933	5.96556	3.60786	7.44744	4.90332	5.61034	5.25292	7.9747	5.19538	5.52675	3.78349	7.99636	-0.274405	0.932639	-0.33521	-0.187498	0.292061	-0.0835924	-1.46944	0.0216599	0	1	0	97	0	2	0	204	1	1	5	89	1	0	1	118
Y_RNA.234-201	11	3663815	3663911	-		8.89309	8.35485	5.09507	5.03503	9.13326	8.666	4.75986	6.20128	10.6312	9.51724	2.931	3.49897	9.95026	9.48611	6.78349	6.15811	0.240169	0.311151	-0.335211	1.16625	-0.680973	-0.0311251	3.85249	2.65914	14	10	2	16	20	13	2	86	53	15	1	4	27	14	8	33
SNORA3A-201	11	8684227	8684356	+	small nucleolar RNA, H/ACA box 3A [Source:HGNC Symbol;Acc:HGNC:32586]	7.40766	7.03292	8.343	10.9775	5.81133	7.55052	7.4603	10.5349	4.75131	7.19531	9.35726	10.902	6.78034	6.67875	9.30705	10.4974	-1.59633	0.517601	-0.882699	-0.442636	2.02903	-0.516553	-0.05021	-0.404556	5	4	19	984	2	6	13	1734	0	3	86	677	3	2	46	668
SNORA3B-201	11	8685439	8685569	+	small nucleolar RNA, H/ACA box 3B [Source:HGNC Symbol;Acc:HGNC:32638]	8.25566	8.03292	8.09507	9.72503	5.81133	8.77291	7.84733	9.77643	7.90332	8.19531	9.47015	9.17139	7.19538	7.26372	9.27534	9.44463	-2.44433	0.739993	-0.247747	0.0513992	-0.707939	-0.93159	-0.194813	0.273242	9	8	16	413	2	14	17	1025	8	6	93	204	4	3	45	322
SNORA23-201	11	9428773	9428954	+	small nucleolar RNA, H/ACA box 23 [Source:HGNC Symbol;Acc:HGNC:32613]	6.08574	7.03292	6.09507	8.74928	4.65933	6.55052	4.75986	8.51649	8.60376	6.61034	7.83789	8.58643	7.19538	8.48611	6.95341	8.68357	-1.42641	-0.482399	-1.33521	-0.232789	-1.40838	1.87577	-0.884473	0.0971441	2	4	4	210	0	3	2	428	13	2	30	136	4	7	9	190
SNORD97-201	11	10801467	10801608	-	small nucleolar RNA, C/D box 97 [Source:HGNC Symbol;Acc:HGNC:32760]	8.99263	8.84027	10.68	11.0094	8.71822	8.666	10.0078	11.1463	9.60376	8.93227	9.57485	10.5488	9.65481	9.3792	7.95341	10.8245	-0.274405	-0.174276	-0.672245	0.136806	0.051053	0.446922	-1.62144	0.275709	15	14	96	1006	15	13	76	2649	26	10	100	530	22	13	18	838
SNORD14A-201	11	17074654	17074744	-	small nucleolar RNA, C/D box 14A [Source:HGNC Symbol;Acc:HGNC:10113]	4.93373	4.88092	5.09507	2.61999	4.65933	4.81356	4.75986	4.09695	4.90332	7.93227	4.51596	7.11368	6.19538	5.52675	3.78349	7.17981	-0.274405	-0.0673609	-0.335211	1.47696	1.29206	-2.40552	-0.73247	0.0661302	0	0	2	3	0	0	2	20	1	5	3	49	2	0	1	67
SNORD14B-201	11	17075779	17075868	-	small nucleolar RNA, C/D box 14B [Source:HGNC Symbol;Acc:HGNC:31803]	5.08574	5.03292	7.90243	7.12249	4.81133	4.96556	6.34483	7.31418	9.15124	9.06978	8.45456	7.66889	8.19538	8.67875	8.24292	8.35212	-0.274405	-0.0673614	-1.5576	0.191686	-0.955867	-0.391022	-0.211637	0.68323	1	1	14	68	1	1	6	186	19	11	46	72	8	8	22	151
AC023950.1-201	11	19591156	19591291	-	No description	6.6707	6.03292	8.00196	7.96577	6.81133	6.55052	6.75986	8.69388	8.81021	8.78027	9.39043	7.25385	9.19538	8.48611	9.73769	8.66831	0.140633	0.517601	-1.2421	0.728116	0.38517	-0.29416	0.347258	1.41445	3	2	15	122	4	3	8	484	15	9	88	54	16	7	62	188
Y_RNA.169-201	11	33004250	33004345	-		8.08574	7.35485	3.94307	4.49446	7.39629	7.96556	3.60786	5.7523	9.07324	9.31079	2.931	4.08393	9.00273	8.26372	3.63149	5.57315	-0.689442	0.61071	-0.33521	1.25784	-0.070509	-1.04707	0.70049	1.48922	8	5	0	11	6	8	0	63	18	13	1	6	14	6	0	22
SNORD67-201	11	46762389	46762499	-	small nucleolar RNA, C/D box 67 [Source:HGNC Symbol;Acc:HGNC:32728]	8.40766	7.03292	9.90243	10.3704	7.13326	7.55052	9.4603	10.508	8.60376	5.45834	10.2529	10.6205	8.19538	7.26372	9.84958	10.4953	-1.2744	0.517601	-0.442125	0.137614	-0.40838	1.80538	-0.403346	-0.125238	10	4	56	646	5	6	52	1702	13	0	160	557	8	3	67	667
RN7SL652P-201	11	47557534	47557833	-	RNA, 7SL, cytoplasmic 652, pseudogene [Source:HGNC Symbol;Acc:HGNC:46668]	4.93373	4.88092	3.94307	4.35696	4.65933	4.81356	3.60786	4.47546	4.75131	5.45834	2.77899	4.30632	7.78034	6.67875	3.63149	3.11372	-0.274405	-0.0673609	-0.33521	0.118501	3.02903	1.22041	0.852493	-1.1926	0	0	0	10	0	0	0	26	0	0	0	7	6	2	0	4
Val	11	59550629	59550701	-		4.93373	4.88092	7.90243	6.52688	4.65933	4.81356	4.75986	7.33726	6.48828	5.61034	3.931	5.82089	6.19538	5.52675	5.36845	6.11372	-0.274405	-0.0673609	-3.14257	0.810379	-0.292902	-0.0835924	1.43746	0.292823	0	0	14	45	0	0	2	189	3	1	2	20	2	0	3	32
Val	11	59550987	59551059	-		7.89309	6.03292	8.48739	7.01231	7.13326	6.96556	7.92979	7.97469	7.90332	7.61034	8.51596	7.47625	6.78034	5.67876	9.27534	7.243	-0.759831	0.932638	-0.557603	0.962382	-1.12298	-1.93159	0.759383	-0.233246	7	2	21	63	5	4	18	294	8	4	48	63	3	1	45	70
Arg	11	59551294	59551379	+		4.93373	4.88092	3.94307	3.61999	4.65933	4.81356	3.60786	5.32961	4.75131	5.45834	3.931	1.34696	5.19538	5.52675	4.78349	2.11372	-0.274405	-0.0673609	-0.33521	1.70962	0.444064	0.0684104	0.852493	0.766754	0	0	0	6	0	0	0	47	0	0	2	0	1	0	2	2
Leu	11	59551755	59551837	+		4.93373	4.88092	3.94307	6.07942	4.65933	4.81356	5.34483	7.64538	4.75131	5.45834	3.931	1.34696	6.19538	5.52675	4.78349	2.69868	-0.274405	-0.0673609	1.40176	1.56596	1.44406	0.0684104	0.852493	1.35172	0	0	0	33	0	0	3	234	0	0	2	0	2	0	2	3
Lys	11	59556429	59556501	+		5.08574	4.88092	5.68004	5.61999	4.65933	4.96556	6.08179	6.20128	4.90332	5.45834	2.77899	5.40586	6.19538	5.52675	4.78349	5.11372	-0.426408	0.0846419	0.401755	0.581292	1.29206	0.0684104	2.0045	-0.29214	1	0	3	24	0	1	5	86	1	0	0	15	2	0	2	16
Phe	11	59557497	59557569	-		4.93373	4.88092	6.68004	5.42735	4.65933	4.81356	4.75986	5.55638	4.75131	6.61034	4.931	1.34696	5.04338	5.52675	3.63149	3.11372	-0.274405	-0.0673609	-1.92017	0.129032	0.292061	-1.08359	-1.29951	1.76675	0	0	6	21	0	0	2	55	0	2	4	0	0	0	0	4
Lys	11	59560335	59560407	-		6.08574	5.03292	5.68004	7.89301	6.39629	7.28749	7.08179	8.09243	4.90332	5.45834	4.931	6.35695	6.19538	5.67876	5.36845	6.57315	0.310558	2.25457	1.40176	0.199422	1.29206	0.220413	0.437456	0.216201	2	1	3	116	3	5	10	319	1	0	4	29	2	1	3	44
Phe	11	59566380	59566452	-		6.6707	5.03292	8.265	6.35696	4.81133	6.96556	6.75986	7.01342	7.90332	5.61034	5.51596	4.30632	7.19538	8.84868	5.78349	3.92107	-1.85937	1.93264	-1.50514	0.656466	-0.707939	3.23834	0.26753	-0.385248	3	1	18	40	1	4	8	151	8	1	6	7	4	9	4	7
SNORA57-201	11	62665422	62665570	+	small nucleolar RNA, H/ACA box 57 [Source:HGNC Symbol;Acc:HGNC:32651]	7.40766	7.03292	6.68004	7.88052	6.81133	6.55052	7.4603	8.18865	5.90332	5.61034	7.17892	9.05355	5.19538	5.67876	3.63149	8.61356	-0.596333	-0.482399	0.780267	0.308128	-0.707939	0.0684104	-3.54744	-0.439992	5	4	6	115	4	3	13	341	2	1	19	188	1	1	0	181
RNU2-2P-201	11	62841619	62841809	-	RNA, U2 small nuclear 2, pseudogene [Source:HGNC Symbol;Acc:HGNC:10152]	14.4256	14.3067	14.719	14.0207	14.6631	14.7453	14.5527	13.8761	15.2999	15.6244	14.9934	13.2501	15.0314	15.1626	14.4165	12.96	0.237494	0.438562	-0.166302	-0.144602	-0.268494	-0.461794	-0.576896	-0.2901	648	619	1578	8111	924	879	1774	17573	1348	1034	4277	3447	914	716	1588	3682
SNORD22-201	11	62852910	62853035	-	small nucleolar RNA, C/D box 22 [Source:HGNC Symbol;Acc:HGNC:10145]	12.3986	12.0329	11.7171	12.797	11.7302	12.2965	11.4534	12.627	13.2297	13.7652	12.1622	12.3015	13.0092	13.5796	11.5517	12.0161	-0.668425	0.263556	-0.263775	-0.170033	-0.220586	-0.18554	-0.610544	-0.285389	159	128	197	3473	121	161	207	7393	321	285	601	1786	225	239	218	1914
SNORD30-201	11	62853663	62853732	-	small nucleolar RNA, C/D box 30 [Source:HGNC Symbol;Acc:HGNC:10157]	11.0857	10.5248	12.3572	12.6326	9.51177	10.9198	11.5148	12.6316	11.9908	12.6656	12.0757	13.3655	12.7189	12.5736	11.2992	13.3146	-1.57397	0.394982	-0.842418	-0.00097847	0.728159	-0.0920544	-0.776464	-0.0508575	64	45	307	3099	26	62	216	7417	136	133	566	3734	184	119	183	4708
SNORD28-201	11	62854621	62854695	-	small nucleolar RNA, C/D box 28 [Source:HGNC Symbol;Acc:HGNC:10150]	6.6707	5.03292	8.417	6.78992	5.81133	5.96556	7.4603	7.09695	4.75131	7.19531	7.931	8.38161	5.19538	5.67876	5.78349	8.54834	-0.859367	0.932639	-0.956699	0.30703	0.444064	-1.51655	-2.14751	0.166736	3	1	20	54	2	2	13	160	0	3	32	118	1	1	4	173
SNORD27-201	11	62855012	62855083	-	small nucleolar RNA, C/D box 27 [Source:HGNC Symbol;Acc:HGNC:10149]	7.89309	6.61788	9.79551	8.20495	5.81133	7.55052	9.15218	8.55965	5.90332	6.61034	8.86173	9.58643	5.19538	5.67876	6.78349	9.87859	-2.08176	0.932639	-0.643332	0.354699	-0.707939	-0.93159	-2.07824	0.29216	7	3	52	144	2	6	42	441	2	2	61	272	1	1	8	435
SNORD26-201	11	62855292	62855366	-	small nucleolar RNA, C/D box 26 [Source:HGNC Symbol;Acc:HGNC:10148]	4.93373	6.03292	7.55451	5.89301	4.81133	6.96556	7.2193	6.55638	6.48828	5.61034	8.39043	8.30632	6.78034	5.67876	7.69038	8.67596	-0.122402	0.932638	-0.33521	0.663368	0.292061	0.0684104	-0.700049	0.369639	0	2	11	29	1	4	11	110	3	1	44	112	3	1	15	189
SNORD25-201	11	62855564	62855632	-	small nucleolar RNA, C/D box 25 [Source:HGNC Symbol;Acc:HGNC:10147]	8.89309	8.61788	9.30453	9.00081	8.13326	7.77291	8.40372	8.90944	9.85751	9.69781	8.51596	9.70354	9.3653	9.3792	7.87095	9.56904	-0.759831	-0.844969	-0.900807	-0.0913687	-0.49221	-0.318613	-0.645007	-0.134493	14	12	37	250	10	7	25	562	31	17	48	295	18	13	17	351
Ser	11	66348120	66348201	+		8.40766	7.61788	8.18254	7.28296	7.13326	8.28749	6.75986	7.72339	7.71067	9.06978	7.01846	7.08393	8.89582	7.26372	6.36845	6.243	-1.2744	0.669604	-1.42267	0.440429	1.18515	-1.80606	-0.650008	-0.840929	10	6	17	76	5	10	8	247	7	11	17	48	13	3	6	35
SNORD15A-201	11	75400391	75400538	+	small nucleolar RNA, C/D box 15A [Source:HGNC Symbol;Acc:HGNC:10114]	8.08574	7.61788	8.73893	9.41441	7.39629	6.96556	8.40372	9.57753	9.15124	8.61034	9.23478	9.44733	8.3653	9.26372	8.64147	9.05035	-0.689442	-0.652324	-0.335211	0.163127	-0.785941	0.653373	-0.593306	-0.396979	8	6	25	333	6	4	25	893	19	8	79	247	9	12	29	245
SNORD15B-201	11	75404421	75404566	+	small nucleolar RNA, C/D box 15B [Source:HGNC Symbol;Acc:HGNC:16649]	7.08574	8.49235	9.38048	10.3793	7.81133	6.96556	8.28343	10.3703	9.36275	9.4177	8.71236	12.1863	9.10227	8.84868	6.78349	11.4866	0.725595	-1.52679	-1.09705	-0.00904846	-0.26048	-0.569019	-1.92887	-0.699759	4	11	39	650	8	4	23	1547	22	14	55	1649	15	9	8	1326
Pro	11	76235513	76235584	+		4.93373	5.03292	3.94307	2.61999	4.81133	4.81356	3.75986	4.58237	4.75131	5.61034	3.931	2.49897	5.19538	5.67876	4.78349	2.11372	-0.122402	-0.219364	-0.183207	1.96238	0.444064	0.0684104	0.852493	-0.385249	0	1	0	3	1	0	1	28	0	1	2	2	1	1	2	2
Pro	11	76235825	76235896	-		5.08574	4.88092	5.09507	1.03503	4.65933	4.96556	3.60786	4.94494	5.90332	5.61034	5.51596	4.30632	5.04338	7.67875	5.78349	2.69868	-0.426408	0.0846419	-1.48721	3.90991	-0.859942	2.06841	0.26753	-1.60764	1	0	2	1	0	1	0	36	2	1	6	7	0	4	4	3
RNU6-16P-201	11	88612805	88612911	-	RNA, U6 small nuclear 16, pseudogene [Source:HGNC Symbol;Acc:HGNC:34260]	5.08574	4.88092	3.94307	2.61999	4.65933	4.81356	3.60786	2.58237	4.75131	5.45834	4.51596	3.49897	5.04338	5.52675	3.78349	4.28364	-0.426408	-0.0673609	-0.33521	-0.0376182	0.292061	0.0684104	-0.73247	0.784676	1	0	0	3	0	0	0	7	0	0	3	4	0	0	1	9
AP003499.3-201	11	93721542	93721621	+	No description	5.08574	4.88092	3.94307	2.61999	4.65933	4.81356	3.60786	3.47546	4.90332	5.61034	5.51596	3.08393	5.04338	5.52675	3.63149	4.69868	-0.426408	-0.0673609	-0.33521	0.855467	0.140058	-0.0835924	-1.88447	1.61475	1	0	0	3	0	0	0	13	1	1	6	3	0	0	0	12
AP003499.2-201	11	93721797	93721866	+	No description	4.93373	4.88092	6.09507	4.20495	4.65933	4.81356	5.34483	5.13257	4.75131	5.45834	5.931	5.08393	5.04338	5.52675	4.78349	6.02061	-0.274405	-0.0673609	-0.750247	0.927617	0.292061	0.0684104	-1.14751	0.936679	0	0	4	9	0	0	3	41	0	0	8	12	0	0	2	30
SNORA25-201	11	93730513	93730646	-	small nucleolar RNA, H/ACA box 25 [Source:HGNC Symbol;Acc:HGNC:32615]	9.6707	9.67678	11.0609	11.2137	8.89879	9.77291	10.2517	11.3966	10.6582	7.19531	10.9971	11.0087	8.3653	9.13819	10.3834	11.0577	-0.771904	0.096137	-0.809141	0.182919	-2.2929	1.94288	-0.613684	0.0489559	24	25	125	1159	17	28	90	3151	54	3	268	729	9	11	97	985
SNORA32-201	11	93730979	93731099	-	small nucleolar RNA, H/ACA box 32 [Source:HGNC Symbol;Acc:HGNC:32622]	7.6707	8.35485	9.417	9.83593	8.61869	8.42499	9.66675	9.85717	8.90332	9.51724	10.3656	9.67887	8.65481	8.48611	10.5648	9.89179	0.947988	0.0701427	0.249752	0.0212393	-0.248507	-1.03113	0.199224	0.212919	6	10	40	446	14	11	60	1084	16	15	173	290	11	7	110	439
SNORD6-201	11	93731502	93731574	-	small nucleolar RNA, C/D box 6 [Source:HGNC Symbol;Acc:HGNC:32703]	7.6707	6.03292	9.13947	7.30182	7.13326	7.77291	7.4603	7.46152	8.60376	9.51724	9.30604	8.47625	9.71894	10.0007	8.64147	8.39912	-0.537439	1.73999	-1.67916	0.159704	1.11518	0.483447	-0.664565	-0.0771275	6	2	33	77	5	7	13	206	13	15	83	126	23	20	29	156
SNORA1-201	11	93732004	93732133	-	small nucleolar RNA, H/ACA box 1 [Source:HGNC Symbol;Acc:HGNC:32557]	5.08574	4.88092	5.68004	8.1949	4.65933	4.81356	4.75986	8.11041	6.90332	5.61034	8.54571	7.52133	7.19538	5.67876	4.78349	8.17981	-0.426408	-0.0673609	-0.920173	-0.0844908	0.292061	0.0684104	-3.76222	0.658473	1	0	3	143	0	0	2	323	4	1	49	65	4	1	2	134
SNORA8-201	11	93732361	93732499	-	small nucleolar RNA, H/ACA box 8 [Source:HGNC Symbol;Acc:HGNC:32596]	6.6707	6.03292	8.09507	6.24448	4.81133	7.28749	7.4603	6.25075	8.36275	6.61034	7.01846	7.90836	7.51731	7.26372	3.78349	7.9717	-1.85937	1.25457	-0.63477	0.00626898	-0.845442	0.653373	-3.23497	0.0633411	3	2	16	37	1	5	13	89	11	2	17	85	5	3	1	116
SNORD5-201	11	93733228	93733300	-	small nucleolar RNA, C/D box 5 [Source:HGNC Symbol;Acc:HGNC:32702]	10.1732	9.98712	13.1202	11.6798	10.0967	10.3918	11.979	11.9101	11.7981	9.93227	10.7189	12.5151	10.5173	10.9642	9.17581	12.8002	-0.0764656	0.404706	-1.14118	0.2303	-1.28083	1.03188	-1.54309	0.285141	34	31	521	1601	39	43	298	4498	119	20	221	2071	40	39	42	3296
SNORA18-201	11	93733466	93733597	-	small nucleolar RNA, H/ACA box 18 [Source:HGNC Symbol;Acc:HGNC:32608]	9.94372	9.55648	9.87643	11.172	9.61869	10.4891	9.04527	11.2086	12.3296	11.9679	10.8136	10.8543	12.5173	12.1382	10.0503	11.1361	-0.32503	0.932638	-0.831168	0.0365829	0.187724	0.17029	-0.763364	0.281768	29	23	55	1126	28	46	39	2766	172	82	236	655	160	88	77	1040
SNORA40-201	11	93735111	93735236	-	small nucleolar RNA, H/ACA box 40 [Source:HGNC Symbol;Acc:HGNC:32633]	4.93373	4.88092	3.94307	5.61999	4.81133	4.81356	3.75986	5.77502	4.75131	5.45834	5.51596	5.19941	5.04338	5.52675	5.36845	5.11372	-0.122402	-0.0673609	-0.183207	0.155027	0.292061	0.0684104	-0.147507	-0.0856886	0	0	0	24	1	0	1	64	0	0	6	13	0	0	3	16
Y_RNA.194-201	11	108084913	108085014	+		6.6707	5.03292	6.417	7.03503	6.81133	4.81356	5.34483	7.61422	4.75131	5.45834	6.73835	5.66889	5.04338	5.67876	7.24292	6.47127	0.140633	-0.219364	-1.07218	0.579193	0.292061	0.220413	0.50457	0.802379	3	1	5	64	4	0	3	229	0	0	14	18	0	1	11	41
Metazoa_SRP.213-201	11	118994334	118994630	+		4.93373	6.61788	5.09507	7.20495	5.81133	4.81356	5.34483	7.35998	4.75131	5.45834	4.931	7.02253	5.19538	5.52675	6.10542	7.48876	0.877598	-1.80433	0.249752	0.155026	0.444064	0.0684104	1.17442	0.466228	0	3	2	72	2	0	3	192	0	0	4	46	1	0	5	83
Y_RNA.820-201	11	118994560	118994655	+		4.93373	6.61788	5.09507	7.20495	5.81133	4.81356	5.34483	7.35998	4.75131	5.45834	4.931	7.02253	5.19538	5.52675	6.10542	7.48876	0.877598	-1.80433	0.249752	0.155026	0.444064	0.0684104	1.17442	0.466228	0	3	2	72	2	0	3	192	0	0	4	46	1	0	5	83
RNU6-256P-201	11	122004355	122004451	+	RNA, U6 small nuclear 256, pseudogene [Source:HGNC Symbol;Acc:HGNC:47219]	6.6707	4.88092	5.09507	3.61999	4.65933	4.81356	3.75986	2.35998	4.75131	5.45834	4.51596	3.08393	5.19538	5.52675	5.36845	2.11372	-2.01137	-0.0673609	-1.33521	-1.26001	0.444064	0.0684104	0.852493	-0.970211	3	0	2	6	0	0	1	6	0	0	3	3	1	0	3	2
SNORD14E-201	11	123058077	123058161	-	small nucleolar RNA, C/D box 14E [Source:HGNC Symbol;Acc:HGNC:30354]	7.6707	6.61788	8.95306	8.38376	6.81133	6.55052	8.34483	8.18016	9.60376	9.69781	9.35726	10.4933	9.28284	9.92668	9.84958	9.88521	-0.859367	-0.0673614	-0.608229	-0.203597	-0.320916	0.228875	0.492318	-0.608113	6	3	29	163	4	3	24	339	26	17	86	510	17	19	67	437
SNORD14D-201	11	123058909	123058995	-	small nucleolar RNA, C/D box 14D [Source:HGNC Symbol;Acc:HGNC:30353]	4.93373	4.88092	6.90243	0.883026	4.65933	4.96556	5.34483	3.35998	6.90332	5.45834	3.931	7.02253	5.04338	5.67876	3.78349	5.9717	-0.274405	0.0846419	-1.5576	2.47696	-1.85994	0.220413	-0.147507	-1.05083	0	0	7	0	0	1	3	12	4	0	2	46	0	1	1	29
SNORD14C-201	11	123059335	123059422	-	small nucleolar RNA, C/D box 14C [Source:HGNC Symbol;Acc:HGNC:30352]	5.08574	4.88092	4.09507	3.35696	4.65933	4.81356	5.34483	4.16734	4.75131	5.61034	6.10092	5.30632	5.04338	5.67876	5.36845	5.57315	-0.426408	-0.0673609	1.24975	0.810379	0.292061	0.0684104	-0.73247	0.266828	1	0	1	5	0	0	3	21	0	1	9	14	0	1	3	22
U8.4-201	11	123301390	123301523	+		10.4433	9.78781	12.8533	10.5128	9.61869	10.7469	12.0453	11.0662	11.4883	12.0197	12.2071	10.3507	11.9096	11.7873	12.6352	10.649	-0.824601	0.959111	-0.808032	0.553401	0.421345	-0.232456	0.428117	0.298278	41	27	433	713	28	55	312	2506	96	85	620	462	105	69	462	742
U6.117-201	11	132525809	132525887	+		5.08574	4.88092	3.94307	3.03503	4.65933	4.81356	3.75986	2.35998	5.90332	5.45834	6.10092	1.49897	5.04338	5.52675	4.78349	3.43564	-0.426408	-0.0673609	-0.183207	-0.675048	-0.859942	0.0684104	-1.31743	1.93668	1	0	0	4	0	0	1	6	2	0	9	1	0	0	2	5
SCARNA10-201	12	6510222	6510551	+	small Cajal body-specific RNA 10 [Source:HGNC Symbol;Acc:HGNC:32567]	10.3711	9.61788	10.0493	11.3354	9.13326	10.01	10.0078	11.0122	10.9257	9.06978	11.1109	10.8027	10.2398	8.48611	9.59084	10.7576	-1.23788	0.39207	-0.0414791	-0.323153	-0.685913	-0.583666	-1.52006	-0.0451736	39	24	62	1261	20	33	76	2414	65	11	290	632	33	7	56	800
RNU7-1-201	12	6943816	6943878	+	RNA, U7 small nuclear 1 [Source:HGNC Symbol;Acc:HGNC:34033]	10.2952	10.4592	12.1665	9.38376	11.6057	12.7003	12.8684	9.67286	10.2609	8.19531	10.4779	8.4297	8.78034	9.3792	11.4128	8.94026	1.31056	2.24108	0.701851	0.289106	-1.48053	1.18389	0.934955	0.510562	37	43	269	326	111	213	552	954	41	6	187	122	12	13	198	227
SCARNA12-201	12	6967337	6967606	-	small Cajal body-specific RNA 12 [Source:HGNC Symbol;Acc:HGNC:32569]	4.93373	4.88092	6.09507	8.75613	4.65933	4.96556	3.75986	8.26687	4.75131	5.61034	6.51596	9.76575	5.19538	6.67875	6.36845	9.13608	-0.274405	0.0846419	-2.33521	-0.489257	0.444064	1.06841	-0.147507	-0.629667	0	0	4	211	0	1	1	360	0	1	12	308	1	2	6	260
Y_RNA.490-201	12	42454720	42454821	+		10.1732	9.20284	9.70978	11.1198	9.66931	10.175	9.51475	11.3679	9.29563	8.61034	9.32331	10.1855	9.00273	9.58565	9.45591	10.9733	-0.503887	0.972168	-0.195033	0.248105	-0.292901	0.975301	0.132601	0.787786	34	18	49	1086	29	37	54	3089	21	8	84	412	14	15	51	929
SNORA2C-201	12	48654382	48654518	-	small nucleolar RNA, H/ACA box 2C [Source:HGNC Symbol;Acc:HGNC:32624]	5.08574	6.03292	6.417	8.30182	4.81133	4.96556	5.34483	8.1759	4.75131	5.45834	6.39043	8.21321	5.04338	5.52675	3.78349	7.95921	-0.274405	-1.06736	-1.07218	-0.125917	0.292061	0.0684104	-2.60694	-0.254004	1	2	5	154	1	1	3	338	0	0	11	105	0	0	1	115
MIR1291-201	12	48654444	48654530	-	microRNA 1291 [Source:HGNC Symbol;Acc:HGNC:35284]	4.93373	5.03292	3.94307	7.76295	4.65933	4.81356	3.75986	7.35245	4.75131	5.45834	4.51596	7.60749	5.04338	5.52675	3.63149	7.15811	-0.274405	-0.219364	-0.183207	-0.410502	0.292061	0.0684104	-0.884473	-0.449379	0	1	0	106	0	0	1	191	0	0	3	69	0	0	0	66
SNORA2A-201	12	48656648	48656782	-	small nucleolar RNA, H/ACA box 2A [Source:HGNC Symbol;Acc:HGNC:32584]	6.08574	5.03292	7.265	8.72852	4.65933	5.96556	6.08179	8.88876	6.48828	5.45834	8.10092	8.26715	5.19538	5.52675	6.78349	8.17981	-1.42641	0.932639	-1.18321	0.160244	-1.2929	0.0684104	-1.31743	-0.0873442	2	1	9	207	0	2	5	554	3	0	36	109	1	0	8	134
SNORA2B-201	12	48667457	48667593	-	small nucleolar RNA, H/ACA box 2B [Source:HGNC Symbol;Acc:HGNC:32585]	4.93373	7.03292	6.90243	8.88052	4.65933	4.81356	7.4603	8.77502	8.36275	5.61034	9.83789	8.06882	5.19538	8.48611	9.20975	8.65288	-0.274405	-2.21936	0.557874	-0.105501	-3.16737	2.87577	-0.628133	0.584055	0	4	7	230	0	0	13	512	11	1	120	95	1	7	43	186
RN7SL390P-201	12	54255627	54255910	-	RNA, 7SL, cytoplasmic 390, pseudogene [Source:HGNC Symbol;Acc:HGNC:46406]	4.93373	4.88092	3.94307	4.20495	4.65933	4.81356	3.60786	5.29858	5.90332	7.19531	2.77899	5.08393	7.19538	5.67876	3.63149	4.81416	-0.274405	-0.0673609	-0.33521	1.09363	1.29206	-1.51655	0.852493	-0.269772	0	0	0	9	0	0	0	46	2	3	0	12	4	1	0	13
Ser	12	56190364	56190445	+		4.93373	5.03292	4.09507	3.35696	4.81133	4.96556	3.60786	4.16734	4.90332	6.61034	4.51596	5.9584	5.19538	6.67875	4.78349	6.60557	-0.122402	-0.0673614	-0.487214	0.810379	0.292061	0.0684099	0.26753	0.647172	0	1	1	5	1	1	0	21	1	2	3	22	1	2	2	45
SNORD59A-201	12	56645027	56645101	-	small nucleolar RNA, C/D box 59A [Source:HGNC Symbol;Acc:HGNC:10210]	4.93373	4.88092	7.09507	2.61999	4.65933	4.81356	6.56722	4.09695	4.75131	5.61034	6.51596	5.82089	5.19538	5.52675	4.78349	6.69868	-0.274405	-0.0673609	-0.527855	1.47696	0.444064	-0.0835924	-1.73247	0.877786	0	0	8	3	0	0	7	20	0	1	12	20	1	0	2	48
RN7SL734P-201	12	75957833	75958130	-	RNA, 7SL, cytoplasmic 734, pseudogene [Source:HGNC Symbol;Acc:HGNC:46750]	4.93373	4.88092	3.94307	5.35696	4.65933	4.81356	3.60786	6.29858	7.48828	8.19531	2.77899	5.89128	10.0027	9.67875	3.63149	6.20118	-0.274405	-0.0673609	-0.33521	0.941623	2.51445	1.48345	0.852493	0.309897	0	0	0	20	0	0	0	92	6	6	0	21	28	16	0	34
RNU6-1329P-201	12	92952639	92952745	+	RNA, U6 small nuclear 1329, pseudogene [Source:HGNC Symbol;Acc:HGNC:48292]	4.93373	4.88092	4.09507	0.883026	4.65933	4.81356	3.60786	-0.224981	4.75131	5.45834	4.51596	1.49897	5.04338	6.67875	3.78349	2.11372	-0.274405	-0.0673609	-0.487214	-1.10801	0.292061	1.22041	-0.73247	0.614751	0	0	1	0	0	0	0	1	0	0	3	1	0	2	1	2
RN7SL483P-201	12	94515476	94515760	+	RNA, 7SL, cytoplasmic 483, pseudogene [Source:HGNC Symbol;Acc:HGNC:46499]	4.93373	4.88092	3.94307	3.61999	4.65933	4.81356	3.60786	3.77502	5.90332	5.61034	2.77899	3.08393	7.19538	7.67875	3.63149	3.69868	-0.274405	-0.0673609	-0.33521	0.155027	1.29206	2.06841	0.852493	0.614751	0	0	0	6	0	0	0	16	2	1	0	3	4	4	0	6
Asp	12	96036021	96036092	+		9.6707	10.5875	12.0781	9.3158	10.6442	10.9879	11.7933	9.81394	10.3952	10.7803	9.90828	8.48765	9.95026	10.0007	12.2347	8.75757	0.973523	0.400418	-0.284781	0.498137	-0.444905	-0.779588	2.32642	0.269922	24	47	253	311	57	65	262	1052	45	36	126	127	27	20	350	200
RN7SL88P-201	12	96101951	96102249	-	RNA, 7SL, cytoplasmic 88, pseudogene [Source:HGNC Symbol;Acc:HGNC:46104]	4.93373	4.88092	3.94307	4.73547	4.65933	4.81356	3.60786	5.58237	4.90332	5.61034	2.77899	5.74689	5.19538	7.67875	3.63149	4.28364	-0.274405	-0.0673609	-0.33521	0.846905	0.292061	2.06841	0.852493	-1.46325	0	0	0	13	0	0	0	56	1	1	0	19	1	4	0	9
Asp	12	98503503	98503574	+		11.1943	11.5407	11.6497	11.1682	11.7182	11.6935	11.8097	11.3906	11.4883	11.4683	10.582	10.5542	10.5173	10.9267	12.5182	10.7503	0.523961	0.152763	0.16005	0.222476	-0.970973	-0.541642	1.93615	0.196094	69	91	188	1123	120	106	265	3138	96	58	201	532	40	38	426	796
Trp	12	98504252	98504323	+		5.08574	6.03292	6.09507	4.94192	4.81133	4.81356	6.56722	5.633	4.90332	9.19531	5.51596	4.30632	8.51731	9.58565	7.24292	5.81416	-0.274405	-1.21936	0.472145	0.69108	3.61399	0.390338	1.72696	1.50784	1	2	4	15	1	0	7	58	1	12	6	7	10	15	11	26
SNORA53-201	12	98599635	98599883	+	small nucleolar RNA, H/ACA box 53 [Source:HGNC Symbol;Acc:HGNC:32646]	11.2355	10.7053	11.0493	10.9161	10.2036	11.1153	10.1522	10.9753	13.1748	12.4177	11.4971	10.8653	12.5352	12.5856	11.3982	11.0009	-1.03183	0.409961	-0.897089	0.0591612	-0.639553	0.167946	-0.0988512	0.13565	71	51	124	943	42	71	84	2353	309	112	379	660	162	120	196	947
RN7SL793P-201	12	102217318	102217613	-	RNA, 7SL, cytoplasmic 793, pseudogene [Source:HGNC Symbol;Acc:HGNC:46809]	4.93373	4.88092	3.94307	0.883026	4.65933	4.81356	3.60786	3.68191	4.75131	7.19531	2.77899	3.49897	5.19538	5.52675	3.63149	3.69868	-0.274405	-0.0673609	-0.33521	2.79888	0.444064	-1.66856	0.852493	0.199713	0	0	0	0	0	0	0	15	0	3	0	4	1	0	0	6
RNU4-2-201	12	120291763	120291903	-	RNA, U4 small nuclear 2 [Source:HGNC Symbol;Acc:HGNC:10193]	13.3619	11.9156	11.3045	11.7501	12.4407	11.9656	12.5379	12.0398	10.7362	9.4177	13.7575	11.6321	9.78034	10.1382	12.9332	11.4255	-0.921173	0.0499954	1.23341	0.289621	-0.955867	0.720487	-0.824307	-0.206641	310	118	148	1681	198	128	439	4921	57	14	1816	1123	24	22	568	1271
RNU4-1-201	12	120293097	120293237	-	RNA, U4 small nuclear 1 [Source:HGNC Symbol;Acc:HGNC:10192]	14.0829	11.9754	10.4701	11.3227	12.4908	11.425	11.7988	11.5165	10.3952	8.19531	13.0769	10.8388	9.44331	8.48611	12.311	10.6431	-1.5921	-0.550444	1.32867	0.193745	-0.951865	0.290803	-0.765962	-0.195668	511	123	83	1250	205	88	263	3424	45	6	1133	648	19	7	369	739
SNORA9B-201	12	123616708	123616840	+	small nucleolar RNA, H/ACA box 9B [Source:HGNC Symbol;Acc:HGNC:52223]	4.93373	6.03292	4.09507	6.07942	4.81133	4.81356	3.60786	5.13257	5.90332	5.61034	2.931	4.82089	6.19538	5.67876	3.63149	4.69868	-0.122402	-1.21936	-0.487214	-0.946853	0.292061	0.0684104	0.70049	-0.122214	0	2	1	33	1	0	0	41	2	1	1	10	2	1	0	12
Ala	12	124921755	124921826	-		5.08574	4.88092	6.417	5.55859	6.81133	6.55052	8.61784	7.7637	5.90332	5.61034	4.931	4.08393	7.19538	7.67875	7.78349	5.28364	1.7256	1.6696	2.20084	2.20511	1.29206	2.06841	2.85249	1.19971	1	0	5	23	4	3	29	254	2	1	4	6	4	4	16	18
Asp	12	124927345	124927416	-		7.08574	8.03292	9.79551	9.97167	6.81133	7.55052	9.34483	10.3392	8.07324	8.78027	7.97539	7.30632	9.28284	8.84868	7.48393	8.169	-0.274405	-0.482399	-0.450687	0.367501	1.2096	0.0684099	-0.491462	0.862679	4	8	52	490	4	6	48	1514	9	9	33	56	17	9	13	133
Phe	12	124927843	124927915	-		6.6707	5.03292	6.68004	4.84238	4.65933	4.96556	6.75986	5.60791	4.75131	6.61034	6.10092	4.66889	7.19538	6.67875	6.95341	3.69868	-2.01137	-0.0673614	0.0798273	0.765525	2.44406	0.0684099	0.852492	-0.970211	3	1	6	14	0	1	8	57	0	2	9	9	4	2	9	6
Asp	12	124939647	124939718	-		4.93373	5.03292	5.68004	3.35696	4.81133	4.81356	5.75986	4.633	5.90332	5.45834	5.73835	4.49897	5.19538	5.52675	3.78349	4.11372	-0.122402	-0.219364	0.0798268	1.27604	-0.707939	0.0684104	-1.95486	-0.385249	0	1	3	5	1	0	4	29	2	0	7	8	1	0	1	8
Ala	12	124939966	124940037	+		7.40766	7.03292	8.68004	8.02371	7.39629	7.28749	8.66675	8.11487	5.90332	7.61034	7.78898	7.82089	6.78034	5.67876	8.87095	8.11372	-0.0113697	0.254567	-0.0132818	0.0911541	0.877023	-1.93159	1.08197	0.292823	5	4	24	127	6	5	30	324	2	4	29	80	3	1	34	128
SNORA49-201	12	132031224	132031359	+	small nucleolar RNA, H/ACA box 49 [Source:HGNC Symbol;Acc:HGNC:32642]	4.93373	4.88092	5.09507	8.15397	4.65933	4.96556	4.75986	8.16734	4.75131	5.45834	2.77899	8.597	6.19538	5.67876	5.36845	8.83482	-0.274405	0.0846419	-0.335211	0.0133657	1.44406	0.220413	2.58946	0.237818	0	0	2	139	0	1	2	336	0	0	0	137	2	1	3	211
SNORD102-201	13	27255064	27255135	+	small nucleolar RNA, C/D box 102 [Source:HGNC Symbol;Acc:HGNC:10099]	6.08574	6.61788	9.73893	8.04626	7.81133	8.87245	8.75986	8.34487	9.81021	10.1953	10.2071	8.82089	9.10227	9.26372	9.97331	8.60557	1.7256	2.25457	-0.979067	0.298618	-0.707939	-0.93159	-0.233808	-0.215324	2	3	50	129	8	15	32	380	30	24	155	160	15	12	73	180
SNORA27-201	13	27255401	27255526	+	small nucleolar RNA, H/ACA box 27 [Source:HGNC Symbol;Acc:HGNC:32617]	6.08574	8.20284	9.97772	10.603	6.81133	8.42499	9.59275	10.6469	9.90332	9.69781	9.68588	9.77043	9.51731	8.84868	9.24292	10.2911	0.725595	0.222146	-0.384963	0.0439386	-0.38601	-0.849128	-0.442964	0.520708	2	9	59	759	4	11	57	1874	32	17	108	309	20	9	44	579
RNU6-73P-201	13	27828763	27828869	+	RNA, U6 small nuclear 73, pseudogene [Source:HGNC Symbol;Acc:HGNC:42563]	6.08574	4.88092	3.94307	2.03503	4.81133	4.96556	3.60786	2.09695	4.90332	5.45834	4.51596	1.49897	5.04338	5.67876	3.78349	3.11372	-1.2744	0.0846419	-0.33521	0.0619178	0.140058	0.220413	-0.73247	1.61475	2	0	0	2	1	1	0	5	1	0	3	1	0	1	1	4
Asn	13	30673964	30674037	-		7.08574	6.03292	9.04927	8.26385	7.39629	8.666	9.18613	9.03241	6.90332	5.45834	6.73835	6.82089	8.00273	8.67875	7.95341	6.81416	0.310558	2.63308	0.136858	0.768559	1.09942	3.22041	1.21506	-0.00673771	4	2	31	150	6	13	43	612	4	0	14	40	7	8	18	52
Glu	13	41060738	41060809	-		4.93373	4.88092	6.90243	6.58962	6.81133	6.55052	8.4603	8.13257	6.90332	5.45834	6.83789	6.78437	6.78034	7.67875	8.48393	6.89508	1.8776	1.6696	1.55787	1.54295	-0.122977	2.22041	1.64604	0.110709	0	0	7	47	4	3	26	328	4	0	15	39	3	4	26	55
Glu	13	41455925	41455996	-		8.08574	7.35485	7.55451	5.89301	7.81133	7.96556	7.08179	5.94494	9.54717	8.19531	7.68588	6.66889	8.78034	8.00068	7.59084	6.78614	-0.274405	0.61071	-0.472713	0.0519333	-0.766833	-0.194625	-0.0950398	0.117251	8	5	11	29	8	8	10	72	25	6	27	36	12	5	14	51
Glu	13	44917927	44917998	-		9.84062	9.49235	11.1395	11.2554	9.51177	9.55052	10.826	11.9972	9.48828	9.85827	10.4467	10.7634	10.1954	9.92668	11.0964	10.2533	-0.328853	0.0581694	-0.313516	0.741802	0.707098	0.0684109	0.649676	-0.51014	27	22	132	1193	26	24	134	4778	24	19	183	615	32	19	159	564
SNORA31B-201	13	45336314	45336447	-	small nucleolar RNA, H/ACA box 31B [Source:NCBI gene (formerly Entrezgene);Acc:109616966]	9.40766	8.20284	7.79551	12.7445	8.27076	8.77291	7.56722	12.6995	8.22524	7.61034	10.6034	11.7433	9.51731	8.67875	8.69038	11.9008	-1.1369	0.570068	-0.228295	-0.045085	1.29206	1.06841	-1.91304	0.157475	20	9	13	3349	11	14	14	7774	10	4	204	1213	20	8	30	1767
SNORA31-201	13	45337480	45337609	-	small nucleolar RNA, H/ACA box 31 [Source:HGNC Symbol;Acc:HGNC:32621]	7.89309	7.03292	8.61864	8.1949	6.81133	7.77291	7.2193	8.06042	8.99078	7.61034	8.51596	7.89128	8.19538	7.26372	7.69038	8.32317	-1.08176	0.739993	-1.39934	-0.13448	-0.795403	-0.346627	-0.825579	0.431887	7	4	23	143	4	7	11	312	17	4	48	84	8	3	15	148
RNU2-6P-201	13	46374401	46374590	-	RNA, U2 small nuclear 6, pseudogene [Source:HGNC Symbol;Acc:HGNC:42506]	6.08574	4.88092	5.09507	2.61999	4.81133	6.96556	3.75986	3.47546	5.90332	5.45834	8.35726	6.25385	5.04338	5.67876	6.78349	5.43564	-1.2744	2.08464	-1.33521	0.855467	-0.859942	0.220413	-1.57377	-0.818209	2	0	2	3	1	4	1	13	2	0	43	27	0	1	8	20
RNU6-65P-201	13	51565412	51565509	+	RNA, U6 small nuclear 65, pseudogene [Source:HGNC Symbol;Acc:HGNC:42555]	4.93373	4.88092	3.94307	6.52688	4.65933	4.81356	3.60786	5.26687	4.75131	5.45834	3.931	5.08393	5.04338	5.52675	3.63149	5.9717	-0.274405	-0.0673609	-0.33521	-1.26001	0.292061	0.0684104	-0.29951	0.88777	0	0	0	45	0	0	0	45	0	0	2	12	0	0	0	29
RNU6-61P-201	13	80369426	80369534	-	RNA, U6 small nuclear 61, pseudogene [Source:HGNC Symbol;Acc:HGNC:42551]	5.08574	4.88092	4.09507	1.03503	4.65933	4.96556	3.60786	2.35998	4.75131	5.45834	3.931	3.08393	5.04338	5.52675	3.63149	2.69868	-0.426408	0.0846419	-0.487214	1.32495	0.292061	0.0684104	-0.29951	-0.385249	1	0	1	1	0	1	0	6	0	0	2	3	0	0	0	3
MIR20A-201	13	91351065	91351135	+	microRNA 20a [Source:HGNC Symbol;Acc:HGNC:31577]	4.93373	5.03292	3.94307	2.03503	4.81133	5.96556	4.75986	0.775019	4.75131	5.45834	2.931	1.34696	5.04338	5.52675	3.63149	0.961714	-0.122402	0.932639	0.816792	-1.26001	0.292061	0.0684104	0.70049	-0.385249	0	1	0	2	1	2	2	2	0	0	1	0	0	0	0	0
MIR19B1-201	13	91351192	91351278	+	microRNA 19b-1 [Source:HGNC Symbol;Acc:HGNC:31575]	7.89309	8.03292	8.79551	8.02371	6.81133	8.77291	6.56722	8.3934	6.48828	8.93227	6.83789	8.26715	8.65481	8.67875	8.36845	7.78614	-1.08176	0.739993	-2.2283	0.36969	2.16653	-0.253518	1.53056	-0.481008	7	8	26	127	4	14	7	393	3	10	15	109	11	8	24	102
Phe	13	94549650	94549722	-		6.08574	6.03292	7.90243	4.84238	7.61869	7.77291	6.56722	6.98447	5.90332	5.45834	4.931	3.08393	5.04338	6.67875	7.10542	3.69868	1.53295	1.73999	-1.33521	2.14209	-0.859942	1.22041	2.17442	0.614751	2	2	14	14	7	7	7	148	2	0	4	3	0	2	10	6
RNY4P27-201	13	95336106	95336201	-	RNY4 pseudogene 27 [Source:HGNC Symbol;Acc:HGNC:42495]	6.08574	6.61788	3.94307	4.35696	5.81133	6.55052	4.75986	4.77502	5.90332	5.61034	6.51596	4.66889	5.19538	5.52675	4.78349	4.92107	-0.274405	-0.0673614	0.816792	0.418061	-0.707939	-0.0835924	-1.73247	0.252181	2	3	0	10	2	3	2	32	2	1	12	9	1	0	2	14
RN7SKP9-201	13	99205708	99206006	+	RN7SK pseudogene 9 [Source:HGNC Symbol;Acc:HGNC:42627]	4.93373	4.88092	3.94307	2.03503	4.65933	4.81356	3.60786	-0.224981	4.75131	5.45834	6.10092	3.49897	5.04338	5.52675	4.78349	4.11372	-0.274405	-0.0673609	-0.33521	-2.26001	0.292061	0.0684104	-1.31743	0.614751	0	0	0	2	0	0	0	1	0	0	9	4	0	0	2	8
SNORA79B-201	14	20323179	20323326	-	small nucleolar RNA, H/ACA box 79B [Source:HGNC Symbol;Acc:HGNC:52222]	6.08574	7.03292	7.09507	7.90539	4.81133	7.28749	6.56722	7.71166	8.22524	5.61034	6.63144	7.54336	6.78034	5.52675	5.78349	7.68357	-1.2744	0.254567	-0.527855	-0.193737	-1.4449	-0.0835924	-0.847948	0.140213	2	4	8	117	1	5	7	245	10	1	13	66	3	0	4	95
SNORD126-201	14	20326450	20326526	-	small nucleolar RNA, C/D box 126 [Source:HGNC Symbol;Acc:HGNC:33565]	5.08574	6.03292	6.68004	6.39258	4.65933	4.96556	5.75986	6.7523	4.90332	5.45834	5.25292	7.9747	6.19538	5.52675	3.78349	7.36164	-0.426408	-1.06736	-0.920173	0.359717	1.29206	0.0684104	-1.46944	-0.613055	1	2	6	41	0	1	4	126	1	0	5	89	2	0	1	76
Pro	14	20609336	20609407	-		4.93373	4.88092	5.09507	2.03503	4.65933	4.81356	5.75986	5.41888	5.90332	5.61034	2.931	1.49897	5.19538	5.52675	5.36845	3.43564	-0.274405	-0.0673609	0.664789	3.38385	-0.707939	-0.0835924	2.43746	1.93668	0	0	2	2	0	0	4	50	2	1	1	1	1	0	3	5
Leu	14	20610132	20610213	+		4.93373	4.88092	5.09507	4.03503	4.65933	4.96556	3.60786	4.72922	4.90332	5.61034	4.931	1.49897	5.04338	5.52675	3.78349	4.11372	-0.274405	0.0846419	-1.48721	0.694186	0.140058	-0.0835924	-1.14751	2.61475	0	0	2	8	0	1	0	31	1	1	4	1	0	0	1	8
Pro	14	20613401	20613472	-		6.08574	4.88092	6.90243	4.94192	4.81133	4.81356	5.34483	5.70576	4.90332	5.45834	6.83789	5.82089	5.04338	5.52675	6.95341	5.9717	-1.2744	-0.0673609	-1.5576	0.763836	0.140058	0.0684104	0.115527	0.150804	2	0	7	15	1	0	3	61	1	0	15	20	0	0	9	29
Thr	14	20613790	20613862	-		8.08574	7.03292	10.6186	10.1409	7.61869	7.55052	9.92979	10.9056	6.90332	5.61034	7.57485	10.6153	8.19538	7.26372	8.73769	10.1526	-0.46705	0.517601	-0.688847	0.764651	1.29206	1.65337	1.16283	-0.462673	8	4	92	551	7	6	72	2242	4	1	25	555	8	3	31	526
Leu	14	20625370	20625451	+		5.08574	4.88092	4.09507	2.03503	4.65933	4.81356	3.60786	-0.376984	4.75131	5.45834	3.931	2.49897	5.04338	5.52675	3.63149	1.11372	-0.426408	-0.0673609	-0.487214	-2.41201	0.292061	0.0684104	-0.29951	-1.38525	1	0	1	2	0	0	0	0	0	0	2	2	0	0	0	1
Thr	14	20631160	20631232	-		7.08574	8.49235	8.00196	8.76974	8.51177	8.96556	7.84733	9.52321	7.48828	7.93227	5.25292	8.74689	7.78034	8.26372	6.36845	8.66061	1.42603	0.473207	-0.154638	0.753473	0.292061	0.331444	1.11553	-0.0862818	4	11	15	213	13	16	17	860	6	5	5	152	6	6	6	187
Tyr	14	20653099	20653192	-		6.6707	4.88092	5.09507	5.61999	4.65933	4.81356	5.34483	5.29858	4.75131	5.45834	5.73835	2.49897	5.19538	5.52675	6.59084	4.81416	-2.01137	-0.0673609	0.249752	-0.321411	0.444064	0.0684104	0.852493	2.31519	3	0	2	24	0	0	3	46	0	0	7	2	1	0	7	13
Tyr	14	20657464	20657557	-		4.93373	4.88092	3.94307	4.94192	4.65933	4.81356	3.75986	4.09695	4.75131	5.45834	2.77899	2.49897	5.04338	6.67875	3.63149	3.92107	-0.274405	-0.0673609	-0.183207	-0.844973	0.292061	1.22041	0.852493	1.42211	0	0	0	15	0	0	1	20	0	0	0	2	0	2	0	7
Tyr	14	20663192	20663285	-		9.40766	8.20284	8.48739	9.32965	7.98126	8.55052	8.4603	9.86513	8.36275	8.93227	8.06028	7.66889	8.65481	8.26372	7.78349	7.63728	-1.42641	0.347676	-0.0270882	0.535481	0.292062	-0.668555	-0.27679	-0.0316119	20	9	21	314	9	12	26	1090	11	10	35	72	11	6	16	92
Thr	14	20681690	20681762	+		4.93373	4.88092	6.09507	6.73547	4.65933	4.81356	3.60786	7.5952	4.90332	5.45834	2.931	5.66889	5.04338	5.52675	3.63149	6.47127	-0.274405	-0.0673609	-2.48721	0.859729	0.140058	0.0684104	0.70049	0.802379	0	0	4	52	0	0	0	226	1	0	1	18	0	0	0	41
Tyr	14	20683273	20683361	+		10.0399	7.03292	8.90243	9.99792	8.51177	8.77291	8.71406	10.3468	8.48828	8.93227	8.32331	8.4297	9.10227	9.00068	7.48393	8.63728	-1.52816	1.73999	-0.18837	0.348846	0.613989	0.0684099	-0.839385	0.207576	31	4	28	499	13	14	31	1522	12	10	42	122	15	10	13	184
Pro	14	20684016	20684087	+		7.08574	6.03292	4.09507	6.35696	7.13326	7.55052	6.56722	7.98934	5.90332	7.19531	4.931	4.66889	5.19538	5.52675	5.36845	6.84164	0.0475235	1.5176	2.47214	1.63238	-0.707939	-1.66856	0.437456	2.17275	4	2	1	40	5	6	7	297	2	3	4	9	1	0	3	53
SNORD9-201	14	21392150	21392253	-	small nucleolar RNA, C/D box 9 [Source:HGNC Symbol;Acc:HGNC:32705]	6.6707	4.88092	6.09507	7.22485	5.81133	4.96556	6.08179	6.7637	6.90332	5.45834	5.931	7.14282	5.19538	5.67876	5.36845	6.8686	-0.859367	0.0846419	-0.0132818	-0.46115	-1.70794	0.220413	-0.562544	-0.274218	3	0	4	73	2	1	5	127	4	0	8	50	1	1	3	54
SNORD8-201	14	21397292	21397401	-	small nucleolar RNA, C/D box 8 [Source:HGNC Symbol;Acc:HGNC:20159]	5.08574	7.03292	7.09507	8.87423	6.39629	6.96556	6.92979	8.92222	8.22524	7.61034	8.32331	9.64871	7.19538	5.67876	3.78349	9.37111	1.31056	-0.0673618	-0.165285	0.0479908	-1.02987	-1.93159	-4.53982	-0.277607	1	4	8	229	3	4	9	567	10	4	42	284	4	1	1	306
Arg	14	22929701	22929773	+		4.93373	4.88092	5.09507	3.35696	4.81133	4.81356	3.75986	4.41888	4.75131	5.45834	4.51596	3.82089	7.19538	5.52675	3.63149	2.11372	-0.122402	-0.0673609	-1.33521	1.06192	2.44406	0.0684104	-0.884473	-1.70718	0	0	2	5	1	0	1	25	0	0	3	5	4	0	0	2
RNU6-8-201	14	32203163	32203269	-	RNA, U6 small nuclear 8 [Source:HGNC Symbol;Acc:HGNC:34285]	4.93373	4.88092	4.09507	4.49446	4.65933	4.96556	3.75986	3.77502	4.90332	5.45834	5.25292	2.49897	5.19538	5.52675	3.63149	4.69868	-0.274405	0.0846419	-0.335211	-0.719442	0.292061	0.0684104	-1.62144	2.19971	0	0	1	11	0	1	1	16	1	0	5	2	1	0	0	12
RNU1-27P-201	14	34546714	34546877	+	RNA, U1 small nuclear 27, pseudogene [Source:HGNC Symbol;Acc:HGNC:37497]	8.99263	10.0329	11.8093	8.55859	9.61869	11.0948	11.5672	8.51985	10.8102	8.61034	10.6452	8.61791	9.51731	9.76622	11.4273	8.243	0.62606	1.06192	-0.242101	-0.0387392	-1.2929	1.15587	0.782104	-0.374907	15	32	210	184	28	70	224	429	60	8	210	139	20	17	200	140
RNU1-28P-201	14	34556226	34556389	-	RNA, U1 small nuclear 28, pseudogene [Source:HGNC Symbol;Acc:HGNC:37498]	13.8	14.131	17.056	12.7761	14.7872	15.4504	16.6002	13.3733	14.9895	12.5052	15.3973	12.9429	14.1812	13.5736	16.8398	13.3431	0.987197	1.31943	-0.455734	0.597228	-0.808233	1.06841	1.44246	0.400191	420	548	7973	3423	1007	1433	7334	12402	1087	119	5659	2786	507	238	8518	4802
SNORD127-201	14	45110883	45110968	+	small nucleolar RNA, C/D box 127 [Source:HGNC Symbol;Acc:HGNC:33555]	5.08574	5.03292	8.55451	8.65708	4.65933	6.96556	6.56722	9.16519	4.90332	5.45834	8.51596	9.21321	5.04338	5.67876	8.91277	9.70617	-0.426408	1.93264	-1.98729	0.508107	0.140058	0.220413	0.396813	0.492963	1	1	22	197	0	4	7	671	1	0	48	210	0	1	35	386
RN7SL1-201	14	49586580	49586878	+	RNA component of signal recognition particle 7SL1 [Source:HGNC Symbol;Acc:HGNC:10038]	12.5036	12.3905	13.5809	15.776	11.9611	12.6798	13.3106	15.3245	14.0956	13.9546	13.6884	15.6417	14.2233	13.8132	12.9708	15.0444	-0.54251	0.289332	-0.270292	-0.451436	0.127675	-0.141459	-0.717546	-0.597349	171	164	717	27382	142	210	750	47959	585	325	1731	18088	522	281	583	15615
RN7SL3-201	14	49853616	49853914	-	RNA component of signal recognition particle 7SL3 [Source:HGNC Symbol;Acc:HGNC:23135]	6.08574	4.88092	4.09507	14.4517	4.81133	4.81356	5.34483	13.2229	7.22524	8.19531	6.63144	9.82089	9.51731	8.26372	3.63149	10.1985	-1.2744	-0.0673609	1.24975	-1.22882	2.29206	0.0684099	-2.99995	0.377631	2	0	1	10935	1	0	3	11174	5	6	13	320	20	6	0	543
RN7SL2-201	14	49862550	49862849	-	RNA component of signal recognition particle 7SL2 [Source:HGNC Symbol;Acc:HGNC:23134]	12.5776	12.6768	12.496	15.0905	12.0967	12.4085	12.2396	14.1705	11.9586	13.4177	11.9672	14.1776	12.4145	13.1626	11.2013	13.6436	-0.480855	-0.268274	-0.256309	-0.919996	0.455948	-0.255129	-0.765829	-0.53393	180	200	338	17026	156	174	357	21551	133	224	525	6556	149	179	171	5914
Y_RNA.297-201	14	51253933	51254023	-		4.93373	4.88092	3.94307	0.883026	4.81133	4.81356	3.60786	-0.376984	6.90332	5.45834	2.931	1.49897	7.19538	6.67875	3.78349	2.69868	-0.122402	-0.0673609	-0.33521	-1.26001	0.292061	1.22041	0.852493	1.19971	0	0	0	0	1	0	0	0	4	0	1	1	4	2	1	3
Lys	14	58239895	58239967	-		7.08574	5.03292	9.09507	10.4613	7.98126	8.13548	9.61784	10.9839	7.48828	9.31079	7.57485	10.5351	9.19538	11.3226	7.95341	9.92107	0.895521	3.10256	0.522771	0.522569	1.7071	2.01183	0.378561	-0.614067	4	1	32	688	9	9	58	2367	6	13	25	525	16	50	18	448
Y_RNA.435-201	14	63621760	63621871	+		6.08574	6.03292	7.09507	4.20495	7.13326	6.96556	6.08179	4.52991	4.90332	5.45834	6.10092	3.08393	5.19538	5.52675	6.36845	3.92107	1.04752	0.932638	-1.01328	0.324952	0.292061	0.0684104	0.26753	0.837144	2	2	8	9	5	4	5	27	1	0	9	3	1	0	6	7
RNU2-14P-201	14	65124352	65124542	-	RNA, U2 small nuclear 14, pseudogene [Source:HGNC Symbol;Acc:HGNC:48507]	5.08574	4.88092	3.94307	1.03503	4.81133	4.81356	3.75986	3.23445	4.90332	5.45834	3.931	1.34696	5.04338	5.52675	5.36845	3.11372	-0.274405	-0.0673609	-0.183207	2.19942	0.140058	0.0684104	1.43746	1.76675	1	0	0	1	1	0	1	11	1	0	2	0	0	0	3	4
Cys	14	72962971	72963042	+		4.93373	4.88092	5.68004	2.61999	4.65933	5.96556	6.92979	3.86248	4.90332	6.61034	3.931	1.49897	5.19538	5.52675	5.36845	1.11372	-0.274405	1.08464	1.24975	1.24249	0.292061	-1.08359	1.43746	-0.385249	0	0	3	3	0	2	9	17	1	2	2	1	1	0	3	1
Pseudo	14	73588825	73588897	-		5.08574	4.88092	3.94307	3.35696	5.81133	4.81356	3.75986	5.86248	4.75131	6.61034	6.25292	7.08393	5.19538	8.00068	3.78349	6.69868	0.725595	-0.0673609	-0.183207	2.50552	0.444064	1.39034	-2.46944	-0.385249	1	0	0	5	2	0	1	68	0	2	10	48	1	5	1	48
RN7SL587P-201	14	77547566	77547846	-	RNA, 7SL, cytoplasmic 587, pseudogene [Source:HGNC Symbol;Acc:HGNC:46603]	9.40766	10.5875	11.417	12.4214	9.71822	10.9198	10.7711	12.163	12.0931	12.493	10.3573	12.4415	12.7728	12.0881	10.5648	12.2767	0.310558	0.332247	-0.645911	-0.258395	0.679666	-0.404841	0.207588	-0.164742	20	47	160	2677	30	62	129	5360	146	118	172	1968	191	85	110	2293
SNORA79-201	14	81202695	81202834	-	small nucleolar RNA, H/ACA box 79 [Source:HGNC Symbol;Acc:HGNC:32665]	4.93373	4.88092	5.09507	6.70745	4.81133	4.81356	4.75986	6.66984	4.90332	5.45834	6.73835	6.78437	5.19538	5.67876	5.78349	5.81416	-0.122402	-0.0673609	-0.335211	-0.0376182	0.292061	0.220413	-0.954862	-0.970212	0	0	2	51	1	0	2	119	1	0	14	39	1	1	4	26
RNU6ATAC28P-201	14	83750384	83750501	+	RNA, U6atac small nuclear 28, pseudogene [Source:HGNC Symbol;Acc:HGNC:46927]	4.93373	5.03292	6.09507	4.73547	4.65933	4.96556	6.34483	4.77502	4.75131	5.45834	5.51596	5.74689	5.04338	5.52675	7.24292	4.92107	-0.274405	-0.0673614	0.249753	0.0395498	0.292061	0.0684104	1.72696	-0.825821	0	1	4	13	0	1	6	32	0	0	6	19	0	0	11	14
RN7SKP255-201	14	89712511	89712823	+	RN7SK pseudogene 255 [Source:HGNC Symbol;Acc:HGNC:45979]	4.93373	4.88092	3.94307	3.84238	4.65933	4.81356	3.60786	1.35998	4.75131	5.45834	3.931	1.49897	5.04338	5.52675	5.36845	4.11372	-0.274405	-0.0673609	-0.33521	-2.4824	0.292061	0.0684104	1.43746	2.61475	0	0	0	7	0	0	0	3	0	0	2	1	0	0	3	8
SNORA11B-201	14	91126425	91126553	+	small nucleolar RNA, H/ACA box 11B [Source:HGNC Symbol;Acc:HGNC:33620]	4.93373	5.03292	3.94307	5.61999	4.65933	5.96556	4.75986	4.41888	6.48828	5.45834	5.51596	3.82089	5.04338	5.52675	4.78349	4.28364	-0.274405	0.932639	0.816792	-1.20112	-1.4449	0.0684104	-0.73247	0.462748	0	1	0	24	0	2	2	25	3	0	6	5	0	0	2	9
Y_RNA.351-201	14	93397139	93397234	-		4.93373	4.88092	4.09507	0.883026	4.65933	4.96556	3.60786	2.77502	4.75131	5.45834	3.931	1.34696	5.19538	5.52675	6.36845	2.69868	-0.274405	0.0846419	-0.487214	1.89199	0.444064	0.0684104	2.43746	1.35172	0	0	1	0	0	1	0	8	0	0	2	0	1	0	6	3
Ile	14	102317092	102317165	+		4.93373	5.03292	5.68004	4.61999	4.65933	4.81356	5.75986	5.94494	6.48828	5.45834	5.73835	1.34696	6.78034	6.67875	6.36845	3.92107	-0.274405	-0.219364	0.0798268	1.32495	0.292061	1.22041	0.630101	2.57411	0	1	3	12	0	0	4	72	3	0	7	0	3	2	6	7
SNORA28-201	14	103337849	103337974	+	small nucleolar RNA, H/ACA box 28 [Source:HGNC Symbol;Acc:HGNC:32618]	9.1732	9.03292	9.265	10.2024	7.13326	8.13548	9.00779	10.0277	10.1128	7.61034	9.90828	10.3255	8.3653	9.48611	9.24292	10.7413	-2.03994	-0.897436	-0.257208	-0.174764	-1.74747	1.87577	-0.665356	0.415737	17	16	36	575	5	9	38	1220	37	4	126	454	9	14	44	791
SNORD64-201	15	24985100	24985166	+	small nucleolar RNA, C/D box 64 [Source:HGNC Symbol;Acc:HGNC:32725]	5.08574	4.88092	4.09507	4.94192	4.65933	4.96556	6.08179	5.79739	4.90332	5.45834	6.51596	6.49897	5.04338	5.67876	3.63149	6.72843	-0.426408	0.0846419	1.98672	0.855467	0.140058	0.220413	-2.88447	0.229461	1	0	1	15	0	1	5	65	1	0	12	32	0	1	0	49
SNORD116-25-201	15	25097663	25097754	+	small nucleolar RNA, C/D box 116-25 [Source:HGNC Symbol;Acc:HGNC:33091]	4.93373	4.88092	5.09507	4.73547	4.65933	4.81356	5.34483	5.26687	4.75131	5.45834	5.73835	4.9584	5.19538	5.52675	4.78349	5.75757	-0.274405	-0.0673609	0.249752	0.531403	0.444064	0.0684104	-0.954862	0.799176	0	0	2	13	0	0	3	45	0	0	7	11	1	0	2	25
SNORD116-26-201	15	25099499	25099594	+	small nucleolar RNA, C/D box 116-26 [Source:HGNC Symbol;Acc:HGNC:33092]	4.93373	4.88092	5.09507	6.58962	4.65933	4.96556	4.75986	6.60791	4.75131	5.45834	5.51596	6.92523	6.19538	5.52675	5.78349	6.72843	-0.274405	0.0846419	-0.335211	0.018291	1.44406	0.0684104	0.26753	-0.196804	0	0	2	47	0	1	2	114	0	0	6	43	2	0	4	49
SNORD116-29-201	15	25106521	25106603	+	small nucleolar RNA, C/D box 116-29 [Source:HGNC Symbol;Acc:HGNC:33348]	4.93373	4.88092	6.417	5.49446	4.65933	4.81356	5.75986	6.35998	5.90332	5.45834	5.25292	5.89128	5.19538	5.52675	5.36845	6.15811	-0.274405	-0.0673609	-0.657138	0.86552	-0.707939	0.0684104	0.115528	0.266828	0	0	5	22	0	0	4	96	2	0	5	21	1	0	3	33
Glu	15	26082234	26082305	-		5.08574	6.03292	6.09507	6.76295	4.81133	5.96556	6.08179	7.09695	4.75131	7.61034	5.51596	5.9584	5.19538	5.52675	6.10542	4.43564	-0.274405	-0.0673618	-0.0132818	0.333997	0.444064	-2.08359	0.589458	-1.52275	1	2	4	53	1	2	5	160	0	4	6	22	1	0	5	10
RNU6-17P-201	15	30254402	30254508	-	RNA, U6 small nuclear 17, pseudogene [Source:HGNC Symbol;Acc:HGNC:34261]	8.25566	8.20284	11.3335	9.47797	8.89879	9.96556	10.2834	9.76086	10.1128	10.8583	12.0782	9.61791	9.44331	9.76622	11.8169	10.3232	0.643134	1.76271	-1.05005	0.282887	-0.669465	-1.09205	-0.261289	0.705263	9	9	151	348	17	32	92	1014	37	38	567	278	19	17	262	592
Ser	15	40593825	40593906	-		7.40766	5.03292	5.09507	6.16431	7.13326	5.96556	4.75986	6.58237	6.48828	5.45834	4.51596	5.58643	6.19538	5.52675	3.63149	5.28364	-0.274405	0.932639	-0.335211	0.418061	-0.292902	0.0684104	-0.884473	-0.302787	5	1	2	35	5	2	2	112	3	0	3	17	2	0	0	18
His	15	45198606	45198677	-		6.6707	4.88092	7.09507	8.38376	4.65933	4.81356	7.08179	8.46851	5.90332	7.93227	8.35726	8.51019	5.04338	7.26372	5.36845	7.36164	-2.01137	-0.0673609	-0.0132818	0.0847483	-0.859942	-0.668556	-2.98881	-1.14855	3	0	8	163	0	0	10	414	2	5	43	129	0	3	3	76
His	15	45200413	45200484	-		7.89309	7.84027	7.90243	8.55859	7.81133	8.13548	7.08179	8.592	9.90332	8.4177	8.54571	8.67887	8.19538	8.26372	5.36845	8.091	-0.0817595	0.295209	-0.820637	0.0334101	-1.70794	-0.153982	-3.17725	-0.587878	7	7	14	184	8	9	10	451	32	7	49	145	8	6	3	126
RN7SKP139-201	15	47272597	47272889	+	RN7SK pseudogene 139 [Source:HGNC Symbol;Acc:HGNC:45863]	4.93373	4.88092	3.94307	0.883026	4.65933	4.81356	3.60786	-0.224981	4.75131	5.45834	3.931	3.49897	6.19538	5.52675	3.63149	3.11372	-0.274405	-0.0673609	-0.33521	-1.10801	1.44406	0.0684104	-0.29951	-0.385249	0	0	0	0	0	0	0	1	0	0	2	4	2	0	0	4
RN7SL568P-201	15	56029684	56029981	-	RNA, 7SL, cytoplasmic 568, pseudogene [Source:HGNC Symbol;Acc:HGNC:46584]	4.93373	4.88092	3.94307	2.03503	4.65933	4.81356	3.60786	1.77502	4.90332	5.61034	2.77899	2.49897	5.04338	6.67875	3.63149	2.69868	-0.274405	-0.0673609	-0.33521	-0.26001	0.140058	1.06841	0.852493	0.199714	0	0	0	2	0	0	0	4	1	1	0	2	0	2	0	3
RNU5A-1-201	15	65296051	65296166	+	RNA, U5A small nuclear 1 [Source:HGNC Symbol;Acc:HGNC:10211]	14.6651	14.8831	14.4548	14.1501	14.6771	14.7632	14.8651	14.2658	13.1273	11.6103	14.8311	13.9033	11.2615	11.7448	14.2982	13.5701	0.0120125	-0.119885	0.410295	0.115734	-1.86585	0.134499	-0.532906	-0.333238	765	923	1314	8872	933	890	2203	23023	299	64	3822	5421	67	67	1463	5620
RNU5B-1-201	15	65304677	65304792	+	RNA, U5B small nuclear 1 [Source:HGNC Symbol;Acc:HGNC:10212]	15.0687	15.6822	14.2397	13.2286	15.3972	15.9571	14.3938	13.4398	13.2117	10.3652	13.8364	13.1247	10.3653	11.2333	13.0735	12.7553	0.328503	0.274904	0.154035	0.211245	-2.84635	0.868112	-0.762877	-0.369357	1012	1606	1132	4684	1537	2036	1589	12987	317	27	1918	3160	36	47	626	3195
Gln	15	65869062	65869133	-		8.54517	8.20284	8.343	6.20495	8.39629	8.28749	7.75986	6.15006	7.90332	7.93227	6.25292	5.30632	7.51731	8.00068	7.69038	4.11372	-0.148873	0.0846424	-0.583138	-0.0548964	-0.386011	0.0684094	1.43746	-1.1926	11	9	19	36	12	10	16	83	8	5	10	14	5	5	15	8
SNORD18C-201	15	66501250	66501318	-	small nucleolar RNA, C/D box 18C [Source:HGNC Symbol;Acc:HGNC:32716]	6.08574	5.03292	6.09507	6.03503	5.81133	6.55052	4.75986	6.37493	6.90332	8.61034	8.01846	6.54336	7.19538	7.26372	5.78349	6.99636	-0.274405	1.5176	-1.33521	0.339902	0.292061	-1.34663	-2.23497	0.453	2	1	4	32	2	3	2	97	4	8	34	33	4	3	4	59
AC116913.2-201	15	66502019	66502089	-	No description	7.6707	6.03292	6.90243	7.96577	5.81133	6.96556	8.08179	8.7637	7.71067	6.61034	8.78898	8.66889	7.19538	8.48611	8.24292	8.76477	-1.85937	0.932638	1.17936	0.797937	-0.515295	1.87577	-0.546057	0.0958776	6	2	7	122	2	4	20	508	7	2	58	144	4	7	22	201
SNORD18B-201	15	66502020	66502091	-	small nucleolar RNA, C/D box 18B [Source:HGNC Symbol;Acc:HGNC:32715]	7.6707	6.03292	6.90243	7.96577	5.81133	6.96556	8.08179	8.7637	7.71067	6.61034	8.78898	8.66889	7.19538	8.48611	8.24292	8.76477	-1.85937	0.932638	1.17936	0.797937	-0.515295	1.87577	-0.546057	0.0958776	6	2	7	122	2	4	20	508	7	2	58	144	4	7	22	201
SNORD16-201	15	66502812	66502910	-	small nucleolar RNA, C/D box 16 [Source:HGNC Symbol;Acc:HGNC:32712]	9.99263	9.73336	10.7389	10.0546	8.61869	9.72045	10.4464	10.0289	9.54717	8.4177	10.7952	10.0536	7.78034	8.48611	9.53838	10.0737	-1.37394	-0.0129128	-0.292566	-0.0257549	-1.76683	0.0684109	-1.25681	0.0201645	30	26	100	519	14	27	103	1221	25	7	233	376	6	7	54	498
SNORD18A-201	15	66503243	66503314	-	small nucleolar RNA, C/D box 18A [Source:HGNC Symbol;Acc:HGNC:32714]	6.08574	4.88092	8.265	7.07942	4.65933	6.96556	7.2193	7.25883	4.75131	6.61034	7.97539	9.18547	5.04338	5.52675	6.10542	8.7932	-1.42641	2.08464	-1.0457	0.179411	0.292061	-1.08359	-1.86997	-0.392269	2	0	18	66	0	4	11	179	0	2	33	206	0	0	5	205
RNU6-1-201	15	67839939	67840045	-	RNA, U6 small nuclear 1 [Source:HGNC Symbol;Acc:HGNC:10227]	8.89309	9.35485	7.79551	7.20495	8.89879	8.77291	9.31445	7.57592	7.22524	7.93227	10.6992	7.45316	8.78034	8.84868	10.0314	7.65288	0.00570393	-0.581935	1.51894	0.370965	1.5551	0.916407	-0.667764	0.199714	14	20	13	72	17	14	47	223	5	5	218	62	12	9	76	93
RN7SL278P-201	15	76976915	76977210	-	RNA, 7SL, cytoplasmic 278, pseudogene [Source:HGNC Symbol;Acc:HGNC:46294]	5.08574	4.88092	3.94307	4.94192	4.65933	4.81356	3.60786	4.02295	4.75131	6.61034	3.931	4.82089	6.19538	5.67876	3.63149	3.11372	-0.426408	-0.0673609	-0.33521	-0.918973	1.44406	-0.93159	-0.29951	-1.70718	1	0	0	15	0	0	0	19	0	2	2	10	2	1	0	4
Lys	15	78860562	78860634	+		5.08574	4.88092	6.90243	6.91767	4.81133	4.81356	6.34483	7.20128	4.75131	5.45834	4.931	7.08393	5.04338	5.67876	5.78349	6.06791	-0.274405	-0.0673609	-0.557603	0.283611	0.292061	0.220413	0.852492	-1.01602	1	0	7	59	1	0	6	172	0	0	4	48	0	1	4	31
Arg	15	89335073	89335145	+		4.93373	4.88092	5.09507	6.81639	4.65933	4.81356	5.34483	7.09695	5.90332	6.61034	5.931	6.89128	7.51731	5.67876	5.78349	6.243	-0.274405	-0.0673609	0.249752	0.280558	1.61399	-0.93159	-0.147508	-0.648283	0	0	2	55	0	0	3	160	2	2	8	42	5	1	4	35
RNU2-3P-201	15	95745804	95745994	+	RNA, U2 small nuclear 3, pseudogene [Source:HGNC Symbol;Acc:HGNC:10153]	6.08574	5.03292	3.94307	4.61999	5.81133	4.81356	4.75986	4.16734	7.22524	5.61034	4.51596	3.49897	5.19538	5.52675	5.78349	3.43564	-0.274405	-0.219364	0.816792	-0.452655	-2.02987	-0.0835924	1.26753	-0.0633209	2	1	0	12	2	0	2	21	5	1	3	4	1	0	4	5
Gly	16	636736	636806	-		4.93373	4.88092	7.09507	4.94192	4.65933	4.96556	6.75986	5.32961	4.75131	5.45834	5.931	5.58643	6.19538	5.52675	7.59084	3.92107	-0.274405	0.0846419	-0.33521	0.387688	1.44406	0.0684104	1.65985	-1.66536	0	0	8	15	0	1	8	47	0	0	8	17	2	0	14	7
SNORA10-201	16	1962334	1962466	-	small nucleolar RNA, H/ACA box 10 [Source:HGNC Symbol;Acc:HGNC:32598]	10.0399	10.1622	12.2947	11.3804	9.81133	10.8963	11.6547	11.4807	12.252	10.8198	10.1598	11.8366	11.4433	11.1706	10.0503	12.0752	-0.228601	0.734093	-0.640064	0.100216	-0.808741	0.35081	-0.109539	0.238578	31	35	294	1301	32	61	238	3340	163	37	150	1294	76	45	77	1994
SNORA64-201	16	1962973	1963106	-	small nucleolar RNA, H/ACA box 64 [Source:HGNC Symbol;Acc:HGNC:10221]	10.9186	10.7334	12.1878	14.1334	10.2708	10.3579	11.5608	14.1333	11.3627	9.85827	12.4447	13.9009	11.4048	10.4336	11.6415	13.5778	-0.647863	-0.375484	-0.627067	-0.000131607	0.0420828	0.57537	-0.803254	-0.32316	57	52	273	8770	44	42	223	21002	88	19	731	5412	74	27	232	5650
SNORD60-201	16	2155023	2155105	-	small nucleolar RNA, C/D box 60 [Source:HGNC Symbol;Acc:HGNC:10217]	7.6707	7.84027	8.48739	8.24448	6.39629	7.28749	7.75986	8.52991	7.48828	5.45834	9.30604	9.67887	5.19538	6.67875	8.24292	9.60156	-1.2744	-0.552788	-0.727529	0.285424	-2.2929	1.22041	-1.06312	-0.0773182	6	7	21	148	3	5	16	432	6	0	83	290	1	2	22	359
AC009065.9-201	16	2155025	2155104	-	No description	7.6707	7.84027	8.48739	8.24448	6.39629	7.28749	7.75986	8.52991	7.48828	5.45834	9.30604	9.67887	5.19538	6.67875	8.24292	9.60156	-1.2744	-0.552788	-0.727529	0.285424	-2.2929	1.22041	-1.06312	-0.0773182	6	7	21	148	3	5	16	432	6	0	83	290	1	2	22	359
Arg	16	3150674	3150746	+		6.6707	5.03292	8.68004	9.51884	7.39629	7.77291	7.56722	9.91713	7.48828	7.61034	7.45456	8.874	8.19538	7.26372	7.24292	8.40834	0.725595	2.73999	-1.11282	0.398281	0.707098	-0.346627	-0.211637	-0.465667	3	1	24	358	6	7	14	1130	6	4	23	166	8	3	11	157
Arg	16	3152900	3152972	+		4.93373	5.03292	6.09507	6.55859	4.81133	4.96556	5.75986	7.28281	4.90332	6.61034	5.25292	7.14282	6.19538	6.67875	6.36845	6.11372	-0.122402	-0.0673614	-0.33521	0.724222	1.29206	0.0684099	1.11553	-1.0291	0	1	4	46	1	1	4	182	1	2	5	50	2	2	6	32
Lys	16	3157405	3157477	-		6.08574	6.03292	7.417	7.86792	7.13326	5.96556	6.08179	7.84648	6.48828	8.78027	6.25292	6.25385	8.78034	9.48611	5.36845	6.57315	1.04752	-0.0673618	-1.33521	-0.0214381	2.29206	0.70584	-0.884472	0.319294	2	2	10	114	5	2	5	269	3	9	10	27	12	14	3	44
Lys	16	3175691	3175763	+		5.08574	4.88092	3.94307	5.73547	4.65933	4.81356	4.75986	5.9043	4.75131	5.45834	2.931	5.49897	5.04338	5.52675	3.78349	2.11372	-0.426408	-0.0673609	0.816792	0.168833	0.292061	0.0684104	0.852493	-3.38525	1	0	0	26	0	0	2	70	0	0	1	16	0	0	1	2
Lys	16	3180554	3180626	-		4.93373	4.88092	3.94307	2.03503	4.65933	4.81356	3.75986	3.77502	4.75131	5.61034	2.77899	3.49897	5.04338	6.67875	3.78349	3.11372	-0.274405	-0.0673609	-0.183207	1.73999	0.292061	1.06841	1.0045	-0.385249	0	0	0	2	0	0	1	16	0	1	0	4	0	2	1	4
Lys	16	3191501	3191573	+		7.40766	4.88092	5.68004	5.55859	6.81133	4.96556	3.75986	6.34487	4.90332	8.19531	5.25292	5.89128	5.19538	7.26372	3.63149	6.36164	-0.596333	0.0846419	-1.92017	0.786283	0.292061	-0.93159	-1.62144	0.470361	5	0	3	23	4	1	1	95	1	6	5	21	1	3	0	38
Thr	16	14285893	14285964	+		5.08574	5.03292	4.09507	3.03503	4.81133	4.81356	3.60786	3.23445	4.90332	7.19531	2.77899	4.49897	5.19538	5.52675	3.78349	3.43564	-0.274405	-0.219364	-0.487214	0.199421	0.292061	-1.66856	1.0045	-1.06332	1	1	1	4	1	0	0	11	1	3	0	8	1	0	1	5
RNU6-1005P-201	16	21642054	21642160	+	RNA, U6 small nuclear 1005, pseudogene [Source:HGNC Symbol;Acc:HGNC:47968]	6.08574	4.88092	3.94307	2.03503	4.65933	4.96556	3.75986	2.09695	4.90332	5.45834	4.931	1.34696	5.04338	5.52675	4.78349	2.11372	-1.42641	0.0846419	-0.183207	0.0619178	0.140058	0.0684104	-0.147507	0.766754	2	0	0	2	0	1	1	5	1	0	4	0	0	0	2	2
Leu	16	22195711	22195792	-		6.6707	5.03292	7.09507	8.56641	4.65933	7.28749	7.34483	8.68191	8.22524	8.4177	8.01846	8.83882	7.19538	8.67875	7.87095	8.62151	-2.01137	2.25457	0.249753	0.115499	-1.02987	0.261055	-0.147508	-0.217304	3	1	8	185	0	5	12	480	10	7	34	162	4	8	17	182
Leu	16	22297140	22297221	+		5.08574	4.88092	3.94307	5.49446	6.39629	6.96556	5.34483	6.00384	4.90332	6.61034	4.51596	7.17139	6.19538	5.52675	6.10542	6.69868	1.31056	2.08464	1.40176	0.509377	1.29206	-1.08359	1.58946	-0.472712	1	0	0	22	3	4	3	75	1	2	3	51	2	0	5	48
SNORA30-201	16	30710537	30710665	+	small nucleolar RNA, H/ACA box 30 [Source:HGNC Symbol;Acc:HGNC:32620]	5.08574	5.03292	7.68004	9.41873	4.81133	4.81356	7.75986	8.83301	5.90332	5.45834	6.63144	10.1026	5.04338	5.52675	6.36845	9.03853	-0.274405	-0.219364	0.0798273	-0.585723	-0.859942	0.0684104	-0.262985	-1.06406	1	1	12	334	1	0	16	533	2	0	13	389	0	0	6	243
Leu	16	57299951	57300033	+		4.93373	5.03292	7.417	8.04626	6.81133	6.96556	7.2193	8.79739	4.90332	7.93227	5.25292	6.02253	8.00273	7.67875	7.24292	6.11372	1.8776	1.93264	-0.197706	0.75113	3.09942	-0.253519	1.99	0.0911894	0	1	10	129	4	4	11	520	1	5	5	23	7	4	11	32
Leu	16	57300480	57300562	-		9.08574	8.93981	8.95306	8.89922	8.71822	9.60942	9.88915	9.14134	9.42688	9.19531	5.931	6.62825	7.78034	9.26372	7.59084	7.47127	-0.367514	0.669605	0.936091	0.242126	-1.64654	0.0684099	1.65985	0.84302	16	15	29	233	15	25	70	660	23	12	8	35	6	12	14	82
RNU6-20P-201	16	57830536	57830642	-	RNA, U6 small nuclear 20, pseudogene [Source:HGNC Symbol;Acc:HGNC:34264]	4.93373	4.88092	4.09507	0.883026	4.65933	4.81356	3.60786	0.775019	5.90332	5.45834	3.931	1.34696	5.04338	5.52675	4.78349	2.69868	-0.274405	-0.0673609	-0.487214	-0.108007	-0.859942	0.0684104	0.852493	1.35172	0	0	1	0	0	0	0	2	2	0	2	0	0	0	2	3
SNORA46-201	16	58548499	58548633	-	small nucleolar RNA, H/ACA box 46 [Source:HGNC Symbol;Acc:HGNC:32639]	5.08574	5.03292	8.417	8.84238	5.81133	6.96556	7.08179	8.43323	5.90332	7.19531	8.83789	8.61791	6.19538	6.67875	8.30705	8.6451	0.725595	1.93264	-1.33521	-0.409154	0.292061	-0.516553	-0.530836	0.0271912	1	1	20	224	2	4	10	404	2	3	60	139	2	2	23	185
SNORA50A-201	16	58559796	58559929	-	small nucleolar RNA, H/ACA box 50A [Source:HGNC Symbol;Acc:HGNC:32643]	7.89309	5.03292	6.68004	8.01231	5.81133	7.55052	7.75986	8.5952	7.48828	7.61034	8.71236	8.09888	5.19538	8.00068	7.48393	8.3805	-2.08176	2.5176	1.07983	0.582889	-2.2929	0.390338	-1.22843	0.281626	7	1	6	126	2	6	16	452	6	4	55	97	1	5	13	154
SNORA50A-202	16	58559796	58559931	-	small nucleolar RNA, H/ACA box 50A [Source:HGNC Symbol;Acc:HGNC:32643]	7.89309	5.03292	6.68004	8.01231	5.81133	7.55052	7.75986	8.5952	7.48828	7.61034	8.71236	8.09888	5.19538	8.00068	7.48393	8.3805	-2.08176	2.5176	1.07983	0.582889	-2.2929	0.390338	-1.22843	0.281626	7	1	6	126	2	6	16	452	6	4	55	97	1	5	13	154
Y_RNA.793-201	16	66550457	66550567	+		5.08574	6.03292	3.94307	3.35696	4.65933	6.55052	3.60786	3.77502	4.90332	5.61034	2.931	1.34696	5.19538	5.52675	4.78349	4.92107	-0.426408	0.517601	-0.33521	0.418062	0.292061	-0.0835924	1.85249	3.57411	1	2	0	5	0	3	0	16	1	1	1	0	1	0	2	14
RN7SL543P-201	16	67019519	67019817	+	RNA, 7SL, cytoplasmic 543, pseudogene [Source:HGNC Symbol;Acc:HGNC:46559]	4.93373	4.88092	3.94307	5.89301	4.65933	4.81356	3.60786	6.34487	8.60376	10.1339	2.77899	6.08393	10.3247	9.84868	3.63149	6.32317	-0.274405	-0.0673609	-0.33521	0.451865	1.7209	-0.285227	0.852493	0.239242	0	0	0	29	0	0	0	95	13	23	0	24	35	18	0	37
RN7SKP118-201	16	67321658	67321987	-	RN7SK pseudogene 118 [Source:HGNC Symbol;Acc:HGNC:45842]	5.08574	4.88092	7.90243	10.0849	5.81133	4.81356	6.34483	10.2528	4.75131	5.45834	5.931	10.2505	7.51731	5.67876	3.78349	10.0533	0.725595	-0.0673609	-1.5576	0.167899	2.76599	0.220413	-2.14751	-0.197214	1	0	14	530	2	0	6	1426	0	0	8	431	5	1	1	491
RNU6-22P-201	16	69175671	69175777	-	RNA, U6 small nuclear 22, pseudogene [Source:HGNC Symbol;Acc:HGNC:34266]	7.40766	7.03292	9.417	7.58962	5.81133	7.77291	7.92979	8.41887	8.07324	8.78027	10.2973	8.11368	8.65481	8.26372	10.1585	8.65288	-1.59633	0.739993	-1.48721	0.829257	0.581568	-0.516553	-0.13879	0.5392	5	4	40	94	2	7	18	400	9	9	165	98	11	6	83	186
SNORD111B-201	16	70529509	70529588	+	small nucleolar RNA, C/D box 111B [Source:HGNC Symbol;Acc:HGNC:33579]	6.08574	5.03292	5.68004	6.35696	6.39629	5.96556	5.34483	6.31418	7.48828	5.61034	5.51596	7.90836	5.04338	6.67875	3.63149	8.17981	0.310558	0.932639	-0.33521	-0.0427794	-2.4449	1.06841	-1.88447	0.271449	2	1	3	40	3	2	3	93	6	1	6	85	0	2	0	134
SNORD111-201	16	70538005	70538098	+	small nucleolar RNA, C/D box 111 [Source:HGNC Symbol;Acc:HGNC:32776]	4.93373	4.88092	6.90243	3.03503	4.81133	4.81356	4.75986	5.06042	4.90332	7.19531	4.51596	6.62825	5.04338	5.52675	3.78349	5.92107	-0.122402	-0.0673609	-2.14257	2.02539	0.140058	-1.66856	-0.73247	-0.707177	0	0	7	4	1	0	2	39	1	3	3	35	0	0	1	28
Gly	16	70778211	70778281	-		6.08574	4.88092	5.09507	4.35696	4.65933	4.81356	4.75986	5.13257	4.90332	5.45834	4.931	4.82089	5.04338	5.52675	4.78349	3.92107	-1.42641	-0.0673609	-0.335211	0.775613	0.140058	0.0684104	-0.147507	-0.899822	2	0	2	10	0	0	2	41	1	0	4	10	0	0	2	7
Gly	16	70779039	70779109	-		6.6707	6.03292	8.265	7.10112	6.81133	5.96556	8.2193	6.94494	4.90332	5.45834	6.63144	5.08393	5.04338	5.52675	7.59084	5.43564	0.140633	-0.0673618	-0.0457039	-0.156175	0.140058	0.0684104	0.959408	0.351717	3	2	18	67	4	2	22	144	1	0	13	12	0	0	14	20
Gly	16	70789507	70789577	+		4.93373	4.88092	5.09507	5.42735	4.65933	4.81356	3.60786	5.77502	4.90332	5.45834	2.931	4.66889	5.04338	5.52675	3.63149	4.11372	-0.274405	-0.0673609	-1.48721	0.347672	0.140058	0.0684104	0.70049	-0.555174	0	0	2	21	0	0	0	64	1	0	1	9	0	0	0	8
SNORD71-201	16	71758402	71758487	-	small nucleolar RNA, C/D box 71 [Source:HGNC Symbol;Acc:HGNC:32732]	6.08574	5.03292	5.68004	7.07942	4.81133	5.96556	5.34483	6.8303	4.75131	5.45834	3.931	8.28033	5.04338	5.52675	5.78349	7.36164	-1.2744	0.932639	-0.33521	-0.249122	0.292061	0.0684104	1.85249	-0.918682	2	1	3	66	1	2	3	133	0	0	2	110	0	0	4	76
Lys	16	73478317	73478389	-		4.93373	5.03292	3.94307	3.03503	4.65933	4.81356	5.75986	5.23445	4.75131	5.61034	4.51596	3.82089	5.04338	6.67875	3.63149	4.28364	-0.274405	-0.219364	1.81679	2.19942	0.292061	1.06841	-0.884473	0.462748	0	1	0	4	0	0	4	44	0	1	3	5	0	2	0	9
Met	16	87384022	87384094	-		9.08574	6.03292	8.68004	8.22485	7.61869	8.55052	9.15218	8.73502	8.71067	9.31079	6.931	6.08393	8.00273	8.84868	7.95341	7.02061	-1.46705	2.5176	0.472145	0.510167	-0.707939	-0.462105	1.02242	0.936679	16	2	24	146	7	12	42	498	14	13	16	24	7	9	18	60
SNORD68-201	16	89561434	89561517	+	small nucleolar RNA, C/D box 68 [Source:HGNC Symbol;Acc:HGNC:32729]	6.08574	4.88092	5.09507	0.883026	4.65933	4.81356	3.75986	2.58237	4.75131	5.61034	4.931	5.19941	5.04338	5.52675	4.78349	3.92107	-1.42641	-0.0673609	-1.33521	1.69935	0.292061	-0.0835924	-0.147507	-1.27833	2	0	2	0	0	0	1	7	0	1	4	13	0	0	2	7
SNORD91A-201	17	2330180	2330370	-	small nucleolar RNA, C/D box 91A [Source:HGNC Symbol;Acc:HGNC:32752]	7.08574	7.84027	7.90243	7.03503	7.13326	8.13548	8.08179	6.98447	7.90332	9.19531	7.01846	7.33186	8.65481	8.48611	8.24292	6.53998	0.0475235	0.295209	0.179362	-0.0505576	0.751493	-0.709197	1.22446	-0.791874	4	7	14	64	5	9	20	148	8	12	17	57	11	7	22	43
RN7SL33P-201	17	2557753	2558094	-	RNA, 7SL, cytoplasmic 33, pseudogene [Source:HGNC Symbol;Acc:HGNC:46049]	4.93373	4.88092	3.94307	3.03503	4.65933	4.81356	3.60786	3.09695	4.75131	5.61034	2.77899	1.49897	6.19538	6.67875	3.63149	3.92107	-0.274405	-0.0673609	-0.33521	0.0619175	1.44406	1.06841	0.852493	2.42211	0	0	0	4	0	0	0	10	0	1	0	1	2	2	0	7
SNORA48-201	17	7574713	7574847	+	small nucleolar RNA, H/ACA box 48 [Source:HGNC Symbol;Acc:HGNC:32641]	4.93373	4.88092	5.09507	5.67889	4.65933	4.81356	6.08179	5.41888	4.90332	5.45834	7.17892	7.47625	5.04338	5.52675	6.95341	6.89508	-0.274405	-0.0673609	0.986718	-0.26001	0.140058	0.0684104	-0.22551	-0.581169	0	0	2	25	0	0	5	50	1	0	19	63	0	0	9	55
SNORD10-201	17	7576811	7576952	+	small nucleolar RNA, C/D box 10 [Source:HGNC Symbol;Acc:HGNC:32706]	9.40766	9.03292	8.90243	9.8456	8.61869	8.96556	8.71406	9.68041	10.0326	9.4177	7.78898	9.76575	9.44331	8.48611	5.78349	9.66831	-0.788978	-0.0673609	-0.18837	-0.165195	-0.589295	-0.931589	-2.00549	-0.0974464	20	16	28	449	14	16	31	959	35	14	29	308	19	7	4	376
SNORA67-201	17	7577955	7578091	+	small nucleolar RNA, H/ACA box 67 [Source:HGNC Symbol;Acc:HGNC:10224]	6.6707	4.88092	8.00196	7.32043	4.81133	4.81356	7.08179	7.56292	6.48828	6.61034	7.39043	8.30632	6.78034	6.67875	5.78349	7.89508	-1.85937	-0.0673609	-0.920172	0.24249	0.292061	0.0684099	-1.60694	-0.411244	3	0	15	78	1	0	10	221	3	2	22	112	3	2	4	110
Lys	17	8119155	8119227	+		6.08574	5.03292	7.09507	8.72153	5.81133	7.55052	7.4603	8.98691	5.90332	7.61034	5.51596	7.25385	6.19538	8.26372	6.95341	7.11372	-0.274405	2.5176	0.36523	0.265377	0.292061	0.653373	1.43746	-0.140136	2	1	8	206	2	6	13	593	2	4	6	54	2	6	9	64
Gln	17	8119752	8119823	+		4.93373	4.88092	4.09507	1.03503	4.65933	4.96556	6.56722	5.13257	4.75131	5.45834	2.77899	1.34696	5.19538	7.67875	4.78349	2.11372	-0.274405	0.0846419	2.47214	4.09754	0.444064	2.22041	2.0045	0.766754	0	0	1	1	0	1	7	41	0	0	0	0	1	4	2	2
Leu	17	8120314	8120395	-		4.93373	4.88092	6.417	6.73547	4.81133	6.55052	3.75986	7.33726	7.22524	8.19531	6.63144	7.28033	7.51731	7.67875	4.78349	7.13608	-0.122402	1.6696	-2.65714	0.601792	0.292061	-0.516553	-1.84795	-0.144241	0	0	5	52	1	3	1	189	5	6	13	55	5	4	2	65
Arg	17	8120925	8121012	+		6.08574	6.61788	6.68004	6.76295	4.65933	6.55052	6.56722	6.71753	7.48828	8.61034	6.25292	6.66889	7.78034	8.48611	6.59084	6.06791	-1.42641	-0.0673614	-0.112818	-0.0454159	0.292061	-0.124234	0.33792	-0.600978	2	3	6	53	0	3	7	123	6	8	10	36	6	7	7	31
Gly	17	8125746	8125816	+		7.89309	7.61788	10.0258	8.66439	7.39629	8.666	9.15218	8.62677	8.48828	7.93227	7.78898	7.1994	8.00273	7.26372	8.73769	7.32317	-0.496797	1.04812	-0.873631	-0.0376177	-0.485546	-0.668556	0.948709	0.123765	7	6	61	198	6	13	42	462	12	5	29	52	7	3	31	74
Ser	17	8138881	8138962	-		4.93373	4.88092	6.68004	3.61999	4.65933	4.81356	6.56722	4.98447	4.75131	5.45834	4.51596	3.49897	5.04338	5.52675	5.78349	4.11372	-0.274405	-0.0673609	-0.112818	1.36448	0.292061	0.0684104	1.26753	0.614751	0	0	6	6	0	0	7	37	0	0	3	4	0	0	4	8
Thr	17	8139452	8139525	-		4.93373	6.03292	5.09507	6.03503	4.81133	4.81356	5.34483	5.44744	4.75131	5.61034	5.51596	4.49897	7.51731	5.67876	5.36845	3.11372	-0.122402	-1.21936	0.249752	-0.587585	2.76599	0.0684104	-0.147507	-1.38525	0	2	2	32	1	0	3	51	0	1	6	8	5	1	3	4
SNORD118-201	17	8173454	8173587	-	small nucleolar RNA, C/D box 118 [Source:HGNC Symbol;Acc:HGNC:32952]	14.735	14.6028	14.7912	14.6662	14.7786	15.3675	14.4638	14.4213	15.4396	15.7765	15.0431	14.139	15.6752	15.7502	14.5003	14.2822	0.0435648	0.76473	-0.327405	-0.24491	0.235593	-0.0262909	-0.542802	0.143248	803	760	1659	12688	1001	1353	1668	25643	1485	1149	4427	6383	1428	1076	1683	9207
Trp	17	8186358	8186429	+		4.93373	5.03292	6.417	4.49446	6.39629	4.96556	4.75986	4.16734	4.75131	7.19531	5.73835	5.19941	5.19538	6.67875	6.10542	4.11372	1.46256	-0.0673614	-1.65714	-0.327124	0.444064	-0.516553	0.367066	-1.08569	0	1	5	11	3	1	2	21	0	3	7	13	1	2	5	8
Ser	17	8186866	8186947	+		4.93373	4.88092	3.94307	6.81639	4.81133	4.96556	5.75986	6.35998	4.75131	5.61034	3.931	6.35695	5.04338	5.52675	5.36845	6.15811	-0.122402	0.0846419	1.81679	-0.456408	0.292061	-0.0835924	1.43746	-0.198836	0	0	0	55	1	1	4	96	0	1	2	29	0	0	3	33
MIR4521-201	17	8186945	8187004	+	microRNA 4521 [Source:HGNC Symbol;Acc:HGNC:41813]	4.93373	4.88092	4.09507	6.81639	4.81133	4.96556	5.34483	5.86248	4.75131	5.61034	4.51596	6.35695	5.04338	5.52675	5.78349	6.243	-0.122402	0.0846419	1.24975	-0.953907	0.292061	-0.0835924	1.26753	-0.113947	0	0	1	55	1	1	3	68	0	1	3	29	0	0	4	35
Thr	17	8187160	8187233	+		5.08574	4.88092	6.417	5.42735	4.81133	4.81356	6.56722	5.16734	6.90332	8.4177	5.73835	5.19941	6.78034	8.26372	6.59084	4.81416	-0.274405	-0.0673609	0.150217	-0.26001	-0.122977	-0.153982	0.852493	-0.385249	1	0	5	21	1	0	7	42	4	7	7	13	3	6	7	13
Ile	17	8187593	8187666	+		6.08574	4.88092	7.265	5.84238	4.65933	6.96556	7.4603	6.69388	6.90332	5.45834	6.73835	4.08393	6.19538	5.67876	7.36845	4.81416	-1.42641	2.08464	0.195305	0.851498	-0.707939	0.220413	0.630101	0.730228	2	0	9	28	0	4	13	121	4	0	14	6	2	1	12	13
Trp	17	8220869	8220940	-		5.08574	6.61788	4.09507	2.61999	6.81133	5.96556	5.34483	4.58237	5.90332	7.61034	4.51596	2.49897	6.19538	5.67876	3.78349	2.11372	1.7256	-0.652324	1.24975	1.96238	0.292061	-1.93159	-0.73247	-0.385249	1	3	1	3	4	2	3	28	2	4	3	2	2	1	1	2
Gly	17	8221548	8221619	+		4.93373	4.88092	6.90243	6.55859	6.81133	6.55052	8.51475	7.74656	4.75131	5.45834	6.25292	6.78437	7.19538	7.26372	7.69038	7.04445	1.8776	1.6696	1.61232	1.18797	2.44406	1.80538	1.43746	0.260087	0	0	7	46	4	3	27	251	0	0	10	39	4	3	15	61
Asp	17	8222238	8222309	-		5.08574	7.35485	8.09507	8.10112	5.81133	5.96556	8.34483	8.27487	6.90332	7.93227	7.45456	5.89128	6.78034	8.48611	7.36845	6.75757	0.725595	-1.38929	0.249753	0.173747	-0.122977	0.553837	-0.0861068	0.86629	1	5	16	134	2	2	24	362	4	5	23	21	3	7	12	50
Thr	17	8226235	8226308	-		5.08574	4.88092	5.09507	3.03503	4.65933	4.81356	4.75986	3.68191	4.90332	5.61034	3.931	1.49897	5.04338	7.26372	3.78349	3.43564	-0.426408	-0.0673609	-0.335211	0.64688	0.140058	1.65337	-0.147507	1.93668	1	0	2	4	0	0	2	15	1	1	2	1	0	3	1	5
Ile	17	8226991	8227064	-		5.08574	5.03292	5.68004	6.16431	5.81133	4.96556	6.92979	8.79461	4.75131	5.45834	4.931	5.30632	5.19538	5.52675	6.10542	5.8686	0.725595	-0.0673614	1.24975	2.6303	0.444064	0.0684104	1.17442	0.562284	1	1	3	35	2	1	9	519	0	0	4	14	1	0	5	27
RN7SL792P-201	17	15408384	15408688	+	RNA, 7SL, cytoplasmic 792, pseudogene [Source:HGNC Symbol;Acc:HGNC:46808]	4.93373	4.88092	3.94307	5.03503	4.65933	4.81356	3.60786	3.35998	5.90332	5.45834	2.931	4.49897	6.78034	8.26372	3.63149	4.28364	-0.274405	-0.0673609	-0.33521	-1.67505	0.877023	2.80538	0.70049	-0.215324	0	0	0	16	0	0	0	12	2	0	1	8	3	6	0	9
SNORD49B-201	17	16439505	16439576	+	small nucleolar RNA, C/D box 49B [Source:HGNC Symbol;Acc:HGNC:32721]	6.6707	5.03292	5.68004	6.64974	4.81133	5.96556	6.34483	6.48926	6.90332	5.45834	7.17892	6.40586	5.19538	5.52675	5.78349	6.92107	-1.85937	0.932639	0.66479	-0.160475	-1.70794	0.0684104	-1.39544	0.515215	3	1	3	49	1	2	6	105	4	0	19	30	1	0	4	56
SNORD49A-201	17	16440036	16440106	+	small nucleolar RNA, C/D box 49A [Source:HGNC Symbol;Acc:HGNC:10189]	10.9926	9.93981	11.8162	12.7467	10.0593	10.7984	10.9398	12.8742	12.0118	11.4432	12.6572	12.8494	12.2066	11.9642	12.0456	13.3752	-0.933368	0.858639	-0.876401	0.127505	0.194763	0.520922	-0.61163	0.525872	60	30	211	3354	38	57	145	8775	138	57	847	2611	129	78	307	4910
SNORD65-201	17	16441226	16441298	+	small nucleolar RNA, C/D box 65 [Source:HGNC Symbol;Acc:HGNC:32726]	6.08574	5.03292	6.68004	5.94192	4.81133	4.96556	5.34483	5.94494	6.90332	5.61034	6.63144	6.40586	5.19538	5.52675	5.78349	6.39912	-1.2744	-0.0673614	-1.33521	0.00302315	-1.70794	-0.0835924	-0.847948	-0.00673723	2	1	6	30	1	1	3	72	4	1	13	30	1	0	4	39
MIR33B-201	17	17813836	17813931	-	microRNA 33b [Source:HGNC Symbol;Acc:HGNC:32791]	4.93373	5.03292	5.68004	3.61999	4.65933	4.81356	3.75986	4.52991	4.75131	5.61034	2.931	1.34696	5.04338	5.52675	3.63149	3.43564	-0.274405	-0.219364	-1.92017	0.909915	0.292061	-0.0835924	0.70049	2.08868	0	1	3	6	0	0	1	27	0	1	1	0	0	0	0	5
SNORD3B-1-201	17	19061912	19062669	+	small nucleolar RNA, C/D box 3B-1 [Source:HGNC Symbol;Acc:HGNC:10168]	4.93373	4.88092	3.94307	3.61999	4.65933	4.81356	5.34483	2.58237	4.75131	5.45834	2.77899	3.49897	5.04338	5.52675	3.63149	2.11372	-0.274405	-0.0673609	1.40176	-1.03762	0.292061	0.0684104	0.852493	-1.38525	0	0	0	6	0	0	3	7	0	0	0	4	0	0	0	2
SNORD3B-2-201	17	19063346	19064136	-	small nucleolar RNA, C/D box 3B-2 [Source:HGNC Symbol;Acc:HGNC:33190]	4.93373	4.88092	3.94307	2.61999	4.65933	4.81356	13.9032	9.15656	4.75131	5.45834	2.77899	2.49897	5.04338	5.52675	3.63149	2.11372	-0.274405	-0.0673609	9.96018	6.53657	0.292061	0.0684104	0.852493	-0.385249	0	0	0	3	0	0	1131	667	0	0	0	2	0	0	0	2
SNORD3A-201	17	19188016	19188714	+	small nucleolar RNA, C/D box 3A [Source:HGNC Symbol;Acc:HGNC:33189]	8.08574	5.03292	5.68004	10.6897	7.81133	4.96556	7.34483	11.093	7.48828	6.61034	9.57485	9.82539	7.19538	5.52675	8.10542	9.44463	-0.274405	-0.0673614	1.66479	0.403331	-0.292902	-1.08359	-1.46944	-0.380761	8	1	3	806	8	1	12	2553	6	2	100	321	4	0	20	322
SNORD3C-201	17	19189665	19190245	-	small nucleolar RNA, C/D box 3C [Source:HGNC Symbol;Acc:HGNC:33191]	4.93373	5.03292	5.09507	5.12249	5.81133	7.28749	3.75986	5.02295	4.75131	5.61034	7.10092	4.82089	6.19538	8.00068	5.78349	5.57315	0.877598	2.25457	-1.33521	-0.099546	1.44406	2.39034	-1.31743	0.752255	0	1	2	17	2	5	1	38	0	1	18	10	2	5	4	22
Trp	17	19508181	19508252	+		6.08574	6.03292	7.55451	5.89301	4.81133	4.81356	4.75986	6.44744	4.75131	7.19531	5.25292	6.58643	6.78034	5.67876	6.10542	4.92107	-1.2744	-1.21936	-2.79464	0.554434	2.02903	-1.51655	0.852493	-1.66536	2	2	11	29	1	0	2	102	0	3	5	34	3	1	5	14
SNORD42B-201	17	28720550	28720616	+	small nucleolar RNA, C/D box 42B [Source:HGNC Symbol;Acc:HGNC:10181]	8.6707	8.49235	11.275	9.48211	8.27076	9.05302	10.3746	9.95244	10.5757	9.19531	10.6925	10.0802	8.51731	8.67875	9.53838	10.5793	-0.399936	0.56067	-0.90041	0.470325	-2.05844	-0.516553	-1.15417	0.499117	12	11	145	349	11	17	98	1158	51	12	217	383	10	8	54	707
SNORD4A-201	17	28722582	28722653	+	small nucleolar RNA, C/D box 4A [Source:HGNC Symbol;Acc:HGNC:10097]	10.9684	10.4252	11.823	10.2542	9.81133	10.425	11.4672	10.3392	11.3463	10.6547	11.8528	10.4267	10.3653	11.0363	11.5908	10.6016	-1.15705	-0.000247002	-0.355772	0.0849705	-0.980957	0.381568	-0.261994	0.174813	59	42	212	596	32	44	209	1514	87	33	485	487	36	41	224	718
SNORD42A-201	17	28723429	28723492	+	small nucleolar RNA, C/D box 42A [Source:HGNC Symbol;Acc:HGNC:10180]	5.08574	4.88092	8.09507	7.57419	4.65933	4.81356	6.56722	7.60157	5.90332	6.61034	7.32331	8.75635	7.19538	5.52675	7.59084	8.78614	-0.426408	-0.0673609	-1.52785	0.027379	1.29206	-1.08359	0.26753	0.029789	1	0	16	93	0	0	7	227	2	2	21	153	4	0	14	204
SNORD4B-201	17	28723682	28723753	+	small nucleolar RNA, C/D box 4B [Source:HGNC Symbol;Acc:HGNC:10098]	9.89309	9.12038	9.95306	8.66439	8.98126	9.35788	9.28343	9.03711	9.71067	6.61034	9.01846	8.73737	7.19538	7.26372	7.59084	9.05623	-0.911835	0.237493	-0.669629	0.372728	-2.51529	0.653373	-1.42762	0.318861	28	17	58	198	18	21	46	614	28	2	68	151	4	3	14	246
Thr	17	31550074	31550145	+		4.93373	4.88092	3.94307	3.03503	4.65933	4.81356	3.60786	3.94494	4.75131	5.45834	2.77899	3.08393	5.19538	6.67875	4.78349	3.43564	-0.274405	-0.0673609	-0.33521	0.909914	0.444064	1.22041	2.0045	0.351717	0	0	0	4	0	0	0	18	0	0	0	3	1	2	2	5
MIR193A-201	17	31559996	31560083	+	microRNA 193a [Source:HGNC Symbol;Acc:HGNC:31563]	4.93373	4.88092	3.94307	3.35696	5.81133	4.96556	3.60786	3.23445	4.75131	6.61034	2.77899	1.34696	5.04338	5.52675	3.78349	1.11372	0.877598	0.0846419	-0.33521	-0.122507	0.292061	-1.08359	1.0045	-0.233246	0	0	0	5	2	1	0	11	0	2	0	0	0	0	1	1
SNORD7-201	17	35573657	35573753	+	small nucleolar RNA, C/D box 7 [Source:HGNC Symbol;Acc:HGNC:32704]	6.08574	6.03292	7.55451	6.91767	4.65933	6.55052	5.34483	6.5432	5.90332	5.61034	5.931	6.49897	5.04338	5.67876	6.59084	6.06791	-1.42641	0.517601	-2.20968	-0.37447	-0.859942	0.0684104	0.659848	-0.431053	2	2	11	59	0	3	3	109	2	1	8	32	0	1	7	31
Asn	17	38751781	38751854	-		6.08574	5.03292	7.90243	7.49446	6.81133	5.96556	6.92979	7.48926	6.90332	7.19531	6.83789	6.14282	6.19538	5.67876	6.59084	6.69868	0.725595	0.932639	-0.972641	-0.00519657	-0.707939	-1.51655	-0.247043	0.555858	2	1	14	88	4	2	9	210	4	3	15	25	2	1	7	48
SNORA21B-201	17	38851524	38851659	-	small nucleolar RNA, H/ACA box 21B [Source:HGNC Symbol;Acc:HGNC:52195]	4.93373	4.88092	3.94307	4.73547	4.65933	4.81356	3.60786	5.44744	4.75131	5.45834	3.931	6.40586	5.19538	5.52675	3.63149	5.11372	-0.274405	-0.0673609	-0.33521	0.711975	0.444064	0.0684104	-0.29951	-1.29214	0	0	0	13	0	0	0	51	0	0	2	30	1	0	0	16
SNORA21-201	17	38852863	38852994	-	small nucleolar RNA, H/ACA box 21 [Source:HGNC Symbol;Acc:HGNC:32611]	12.1943	11.7878	11.7024	13.3493	11.0012	11.7729	11.0997	13.2991	13.0981	12.8392	13.2025	13.2733	13.0534	13.0796	12.247	13.1915	-1.19311	-0.0148935	-0.602691	-0.0502586	-0.044714	0.24047	-0.955444	-0.0818062	138	108	195	5093	73	112	162	11780	293	150	1236	3503	232	169	353	4323
Cys	17	38861684	38861755	-		5.08574	4.88092	5.68004	7.76295	4.65933	5.96556	8.15218	8.96731	4.75131	5.45834	5.25292	7.38161	5.04338	5.52675	6.36845	7.45357	-0.426408	1.08464	2.47214	1.20436	0.292061	0.0684104	1.11553	0.0719576	1	0	3	106	0	2	21	585	0	0	5	59	0	0	6	81
Cys	17	38867645	38867716	+		4.93373	4.88092	4.09507	3.35696	4.65933	5.96556	3.75986	3.09695	4.75131	5.45834	3.931	1.49897	5.19538	5.52675	3.78349	1.11372	-0.274405	1.08464	-0.335211	-0.26001	0.444064	0.0684104	-0.147507	-0.385249	0	0	1	5	0	2	1	10	0	0	2	1	1	0	1	1
Cys	17	38869292	38869363	-		6.6707	6.03292	7.09507	5.89301	5.81133	6.55052	5.34483	7.03241	4.90332	5.61034	6.39043	3.82089	5.19538	6.67875	4.78349	4.92107	-0.859367	0.517601	-1.75025	1.1394	0.292061	1.06841	-1.60694	1.10018	3	2	8	29	2	3	3	153	1	1	11	5	1	2	2	14
Cys	17	39153734	39153805	-		4.93373	4.88092	3.94307	2.03503	4.65933	4.81356	4.75986	4.09695	4.75131	5.45834	2.77899	2.49897	5.04338	5.52675	3.78349	0.961714	-0.274405	-0.0673609	0.816792	2.06192	0.292061	0.0684104	1.0045	-1.53725	0	0	0	2	0	0	2	20	0	0	0	2	0	0	1	0
Cys	17	39154491	39154562	-		7.89309	7.03292	7.68004	7.28296	6.39629	7.55052	7.2193	8.34107	8.07324	6.61034	6.51596	7.45316	7.78034	7.26372	6.78349	7.091	-1.4968	0.517601	-0.460741	1.05812	-0.292902	0.653373	0.26753	-0.362165	7	4	12	76	3	6	11	379	9	2	12	62	6	3	8	63
SNORD124-201	17	40027542	40027645	-	small nucleolar RNA, C/D box 124 [Source:HGNC Symbol;Acc:HGNC:33563]	6.08574	4.88092	6.90243	7.12249	4.65933	4.96556	4.75986	7.39707	5.90332	5.61034	7.17892	6.66889	6.19538	7.26372	6.10542	6.60557	-1.42641	0.0846419	-2.14257	0.274579	0.292061	1.65337	-1.07351	-0.0633216	2	0	7	68	0	1	2	197	2	1	19	36	2	3	5	45
U2.6-201	17	43290291	43290481	-		11.8671	12.3816	12.5255	12.5992	12.5118	12.9486	12.8788	12.5625	13.3042	13.7702	12.7843	12.7942	13.4338	13.69	12.9434	12.4452	0.644676	0.566903	0.353278	-0.036665	0.129586	-0.0802336	0.159055	-0.348968	110	163	345	3028	208	253	556	7070	338	286	925	2513	302	258	572	2577
RNU2-4P-201	17	43387226	43387417	-	RNA, U2 small nuclear 4, pseudogene [Source:HGNC Symbol;Acc:HGNC:10154]	6.6707	4.88092	5.09507	2.61999	4.65933	4.81356	5.34483	2.35998	4.75131	5.45834	3.931	1.34696	5.04338	5.67876	3.78349	2.69868	-2.01137	-0.0673609	0.249752	-0.26001	0.292061	0.220413	-0.147507	1.35172	3	0	2	3	0	0	3	6	0	0	2	0	0	1	1	3
RNU6-1201P-201	17	48088678	48088784	-	RNA, U6 small nuclear 1201, pseudogene [Source:HGNC Symbol;Acc:HGNC:48164]	4.93373	4.88092	3.94307	0.883026	4.65933	4.81356	3.60786	-0.376984	4.75131	6.61034	3.931	1.34696	5.04338	5.52675	3.63149	1.11372	-0.274405	-0.0673609	-0.33521	-1.26001	0.292061	-1.08359	-0.29951	-0.233246	0	0	0	0	0	0	0	0	0	2	2	0	0	0	0	1
RNU1-42P-201	17	48949361	48949520	-	RNA, U1 small nuclear 42, pseudogene [Source:HGNC Symbol;Acc:HGNC:48384]	7.89309	7.03292	4.09507	4.84238	9.81133	6.55052	10.4323	4.68191	4.75131	5.45834	7.931	4.66889	5.04338	5.52675	8.69038	4.81416	1.91824	-0.482399	6.33721	-0.160474	0.292061	0.0684104	0.759384	0.145266	7	4	1	14	32	3	102	30	0	0	32	9	0	0	30	13
Gln	17	49192528	49192599	+		4.93373	6.61788	6.68004	7.33881	4.81133	4.81356	5.75986	7.90944	4.75131	5.61034	6.25292	7.35695	5.04338	6.67875	5.78349	7.57315	-0.122402	-1.80433	-0.920173	0.570635	0.292061	1.06841	-0.469436	0.216201	0	3	6	79	1	0	4	281	0	1	10	58	0	2	4	88
Y_RNA.486-201	17	49416744	49416850	-		4.93373	4.88092	3.94307	2.61999	4.65933	4.81356	3.60786	-0.376984	4.90332	5.45834	2.931	2.49897	5.04338	5.67876	4.78349	2.11372	-0.274405	-0.0673609	-0.33521	-2.99698	0.140058	0.220413	1.85249	-0.385249	0	0	0	3	0	0	0	0	1	0	1	2	0	1	2	2
MIR142-201	17	58331232	58331318	-	microRNA 142 [Source:HGNC Symbol;Acc:HGNC:31529]	9.08574	7.61788	8.90243	8.38376	7.98126	8.28749	7.4603	9.07193	8.90332	9.19531	6.51596	5.74689	9.19538	8.48611	6.36845	6.32317	-1.10448	0.669604	-1.44213	0.688177	0.292061	-0.709197	-0.147507	0.576277	16	6	28	163	9	10	13	629	16	12	12	19	16	7	6	37
U3.18-201	17	58631641	58631836	-		4.93373	4.88092	4.09507	3.35696	6.81133	7.55052	8.2193	4.77502	4.75131	5.45834	2.931	1.34696	5.19538	5.52675	3.78349	4.11372	1.8776	2.6696	4.12422	1.41806	0.444064	0.0684104	0.852493	2.76675	0	0	1	5	4	6	22	32	0	0	1	0	1	0	1	8
MIR21-201	17	59841266	59841337	+	microRNA 21 [Source:HGNC Symbol;Acc:HGNC:31586]	9.54517	9.12038	10.3045	8.22485	10.0208	10.5505	9.48778	8.71166	10.7107	10.1339	8.90828	9.22689	10.1496	9.00068	10.0503	9.37581	0.475616	1.43014	-0.816743	0.486803	-0.561098	-1.13322	1.142	0.148926	22	17	74	146	37	48	53	490	56	23	63	212	31	10	77	307
SNORD104-201	17	64146083	64146152	+	small nucleolar RNA, C/D box 104 [Source:HGNC Symbol;Acc:HGNC:32768]	7.40766	5.03292	6.90243	7.88052	4.81133	4.96556	6.34483	8.03241	8.36275	9.61034	7.51596	7.92523	9.10227	8.67875	7.48393	8.77905	-2.59633	-0.0673614	-0.557603	0.151887	0.73952	-0.93159	-0.0320301	0.853823	5	1	7	115	1	1	6	306	11	16	24	86	15	8	13	203
AC025362.1-201	17	64146337	64146471	+	No description	4.93373	5.03292	3.94307	8.63494	4.65933	4.81356	5.34483	9.34487	4.75131	5.45834	7.10092	8.15718	6.78034	6.67875	5.78349	8.243	-0.274405	-0.219364	1.40176	0.709932	2.02903	1.22041	-1.31743	0.0858231	0	1	0	194	0	0	3	760	0	0	18	101	3	2	4	140
SNORA50C-201	17	64146339	64146471	+	small nucleolar RNA, H/ACA box 50C [Source:HGNC Symbol;Acc:HGNC:32662]	4.93373	5.03292	3.94307	8.63494	4.65933	4.81356	5.34483	9.34487	4.75131	5.45834	7.10092	8.15718	6.78034	6.67875	5.78349	8.243	-0.274405	-0.219364	1.40176	0.709932	2.02903	1.22041	-1.31743	0.0858231	0	1	0	194	0	0	3	760	0	0	18	101	3	2	4	140
SNORA38B-201	17	67740669	67740799	+	small nucleolar RNA, H/ACA box 38B [Source:HGNC Symbol;Acc:HGNC:33617]	5.08574	4.88092	3.94307	4.84238	4.81133	4.81356	3.60786	5.29858	4.75131	5.45834	7.45456	4.49897	5.04338	5.67876	3.63149	5.43564	-0.274405	-0.0673609	-0.33521	0.456197	0.292061	0.220413	-3.82307	0.936679	1	0	0	14	1	0	0	46	0	0	23	8	0	1	0	20
Arg	17	68019897	68019969	-		7.89309	5.03292	6.417	6.91767	6.39629	4.81356	7.2193	7.35245	6.90332	7.61034	7.57485	6.99082	6.78034	8.26372	7.36845	6.78614	-1.4968	-0.219364	0.802294	0.434775	-0.122977	0.653373	-0.206401	-0.204677	7	1	5	59	3	0	11	191	4	4	25	45	3	6	12	51
RN7SKP180-201	17	72663823	72664152	-	RN7SK pseudogene 180 [Source:HGNC Symbol;Acc:HGNC:45904]	4.93373	4.88092	3.94307	2.03503	4.65933	4.81356	3.60786	1.35998	4.75131	5.45834	4.931	4.82089	5.04338	5.52675	3.78349	4.11372	-0.274405	-0.0673609	-0.33521	-0.675048	0.292061	0.0684104	-1.14751	-0.707177	0	0	0	2	0	0	0	3	0	0	4	10	0	0	1	8
Arg	17	75033906	75033978	+		4.93373	4.88092	5.68004	5.35696	4.65933	4.81356	5.34483	6.26687	4.75131	5.45834	3.931	5.9584	5.04338	5.52675	3.63149	5.43564	-0.274405	-0.0673609	-0.33521	0.909914	0.292061	0.0684104	-0.29951	-0.522753	0	0	3	20	0	0	3	90	0	0	2	22	0	0	0	20
Arg	17	75034431	75034503	-		7.40766	5.03292	6.09507	8.63494	6.81133	6.96556	6.56722	9.40073	7.71067	7.61034	6.10092	9.1063	9.00273	8.67875	7.36845	9.05035	-0.596333	1.93264	0.472145	0.765786	1.29206	1.06841	1.26753	-0.0559416	5	1	4	194	4	4	7	790	7	4	9	195	14	8	12	245
Arg	17	75035113	75035185	+		4.93373	4.88092	6.68004	7.07942	4.65933	5.96556	6.34483	7.29072	6.48828	5.61034	5.51596	6.25385	6.78034	5.52675	6.36845	6.28364	-0.274405	1.08464	-0.33521	0.211295	0.292061	-0.0835924	0.852493	0.0297885	0	0	6	66	0	2	6	183	3	1	6	27	3	0	6	36
RN7SL573P-201	17	75041740	75042015	+	RNA, 7SL, cytoplasmic 573, pseudogene [Source:HGNC Symbol;Acc:HGNC:46589]	4.93373	4.88092	3.94307	2.03503	4.65933	4.81356	3.60786	2.35998	6.48828	5.45834	2.77899	4.30632	7.78034	8.00068	3.63149	3.69868	-0.274405	-0.0673609	-0.33521	0.324952	1.29206	2.54234	0.852493	-0.607641	0	0	0	2	0	0	0	6	3	0	0	7	6	5	0	6
SNORD1C-201	17	76558791	76558868	+	small nucleolar RNA, C/D box 1C [Source:HGNC Symbol;Acc:HGNC:32677]	4.93373	4.88092	5.09507	4.20495	4.81133	4.81356	3.60786	3.77502	4.90332	5.61034	4.51596	3.49897	5.19538	5.67876	3.78349	4.69868	-0.122402	-0.0673609	-1.48721	-0.429935	0.292061	0.0684104	-0.73247	1.19971	0	0	2	9	1	0	0	16	1	1	3	4	1	1	1	12
SNORD1B-201	17	76561109	76561192	+	small nucleolar RNA, C/D box 1B [Source:HGNC Symbol;Acc:HGNC:32676]	9.99263	9.61788	8.09507	8.44442	8.39629	9.55052	7.84733	8.78345	11.7362	10.6978	8.81364	8.25385	11.0283	11.2023	9.14104	8.99636	-1.59633	-0.0673618	-0.247747	0.339026	-0.70794	0.504509	0.327402	0.742507	30	24	16	170	12	24	17	515	114	34	59	108	57	46	41	236
SNORD1A-201	17	76561634	76561705	+	small nucleolar RNA, C/D box 1A [Source:HGNC Symbol;Acc:HGNC:32556]	9.6093	9.03292	6.68004	6.86792	8.89879	9.05302	6.08179	7.66376	9.36275	7.19531	8.42285	6.54336	5.19538	6.67875	8.59084	7.30354	-0.710504	0.0201015	-0.598244	0.795843	-4.16737	-0.516553	0.167994	0.760181	23	16	6	57	17	17	5	237	22	3	45	33	1	2	28	73
MIR6516-201	17	77089417	77089497	+	microRNA 6516 [Source:HGNC Symbol;Acc:HGNC:50233]	8.40766	8.73336	9.343	10.018	7.61869	7.96556	8.56722	9.95989	9.90332	9.06978	10.6657	10.5434	9.51731	9.3792	9.61638	10.1024	-0.788978	-0.767801	-0.775784	-0.0581293	-0.38601	0.309419	-1.04933	-0.440959	10	13	38	506	7	8	28	1164	32	11	213	528	20	13	57	508
Met	17	82494721	82494792	-		4.93373	4.88092	3.94307	3.03503	4.65933	4.81356	6.08179	6.5432	4.75131	5.45834	2.77899	1.34696	8.00273	8.26372	4.78349	2.69868	-0.274405	-0.0673609	2.13872	3.50817	3.25142	2.80538	2.0045	1.35172	0	0	0	4	0	0	5	109	0	0	0	0	7	6	2	3
RN7SKP72-201	18	1323794	1324085	-	RN7SK pseudogene 72 [Source:HGNC Symbol;Acc:HGNC:45796]	4.93373	4.88092	3.94307	1.03503	4.65933	4.81356	3.60786	0.775019	5.90332	5.45834	3.931	1.34696	5.04338	5.52675	3.63149	4.11372	-0.274405	-0.0673609	-0.33521	-0.26001	-0.859942	0.0684104	-0.29951	2.76675	0	0	0	1	0	0	0	2	2	0	2	0	0	0	0	8
Y_RNA.23-201	18	23582016	23582121	-		6.6707	4.88092	3.94307	2.61999	4.65933	4.81356	3.75986	2.77502	4.75131	5.45834	2.931	1.34696	5.04338	5.52675	3.78349	2.69868	-2.01137	-0.0673609	-0.183207	0.155027	0.292061	0.0684104	0.852493	1.35172	3	0	0	3	0	0	1	8	0	0	1	0	0	0	1	3
Lys	18	46089305	46089377	-		4.93373	4.88092	3.94307	3.35696	4.65933	4.81356	3.60786	3.58237	4.90332	5.45834	3.931	3.08393	5.04338	5.52675	3.78349	1.11372	-0.274405	-0.0673609	-0.33521	0.225417	0.140058	0.0684104	-0.147507	-1.97021	0	0	0	5	0	0	0	14	1	0	2	3	0	0	1	1
SNORD58C-201	18	49489245	49489308	-	small nucleolar RNA, C/D box 58C [Source:HGNC Symbol;Acc:HGNC:33613]	8.25566	7.84027	9.61864	8.89301	8.27076	7.77291	9.08179	9.26286	8.60376	6.61034	9.45456	9.06121	6.78034	5.67876	7.87095	9.37111	0.0151024	-0.0673614	-0.536844	0.369849	-1.82342	-0.93159	-1.58361	0.309897	9	7	46	232	11	7	40	718	13	2	92	189	3	1	17	306
SNORD58A-201	18	49491283	49491347	-	small nucleolar RNA, C/D box 58A [Source:HGNC Symbol;Acc:HGNC:10208]	4.93373	6.03292	6.68004	5.28296	4.65933	4.81356	6.34483	6.41887	4.75131	5.45834	6.73835	7.56505	5.04338	6.67875	3.63149	6.81416	-0.274405	-1.21936	-0.33521	1.13592	0.292061	1.22041	-3.10686	-0.750898	0	2	6	19	0	0	6	100	0	0	14	67	0	2	0	52
SNORD58B-201	18	49491664	49491729	-	small nucleolar RNA, C/D box 58B [Source:HGNC Symbol;Acc:HGNC:10209]	6.6707	6.03292	11.1719	9.33881	5.81133	7.28749	10.0267	9.97592	8.81021	7.93227	9.68588	9.17845	8.78034	6.67875	8.42735	9.84504	-0.859367	1.25457	-1.14524	0.637108	-0.0298672	-1.25352	-1.25854	0.666591	3	2	135	316	2	5	77	1177	15	5	108	205	12	2	25	425
RN7SL310P-201	18	50206998	50207278	-	RNA, 7SL, cytoplasmic 310, pseudogene [Source:HGNC Symbol;Acc:HGNC:46326]	4.93373	4.88092	3.94307	2.61999	4.65933	4.81356	3.60786	3.35998	4.75131	5.45834	2.77899	3.08393	5.04338	6.67875	3.63149	3.11372	-0.274405	-0.0673609	-0.33521	0.73999	0.292061	1.22041	0.852493	0.0297887	0	0	0	3	0	0	0	12	0	0	0	3	0	2	0	4
SNORA37-201	18	54222284	54222412	-	small nucleolar RNA, H/ACA box 37 [Source:HGNC Symbol;Acc:HGNC:32630]	4.93373	5.03292	7.417	10.48	5.81133	4.81356	4.75986	10.2528	5.90332	6.61034	7.88519	11.4134	6.78034	5.67876	6.59084	10.6645	0.877598	-0.219364	-2.65714	-0.227267	0.877023	-0.93159	-1.29435	-0.748888	0	1	10	697	2	0	2	1426	2	2	31	965	3	1	7	750
RNU6-39P-201	18	68858934	68859040	+	RNA, U6 small nuclear 39, pseudogene [Source:HGNC Symbol;Acc:HGNC:34283]	9.1732	8.61788	11.2448	8.95984	7.81133	9.55052	10.0818	9.3064	11.0931	11.1953	11.4228	8.82988	10.5529	10.5856	11.6722	9.77549	-1.36187	0.932638	-1.16303	0.346559	-0.540212	-0.609662	0.249383	0.945612	17	12	142	243	8	24	80	740	73	48	360	161	41	30	237	405
RNU6-346P-201	18	76800664	76800774	-	RNA, U6 small nuclear 346, pseudogene [Source:HGNC Symbol;Acc:HGNC:47309]	8.40766	7.35485	5.09507	5.03503	6.81133	4.96556	8.15218	5.84111	6.48828	5.61034	11.0603	4.30632	5.19538	8.00068	8.10542	5.75757	-1.59633	-2.38929	3.05711	0.806078	-1.2929	2.39034	-2.95486	1.45125	10	5	2	16	4	1	21	67	3	1	280	7	1	5	20	25
RNU6-9-201	19	893484	893590	+	RNA, U6 small nuclear 9 [Source:HGNC Symbol;Acc:HGNC:34269]	4.93373	4.88092	6.09507	2.61999	4.65933	4.81356	3.75986	2.58237	4.75131	5.45834	6.25292	4.49897	5.19538	5.67876	6.36845	3.11372	-0.274405	-0.0673609	-2.33521	-0.0376182	0.444064	0.220413	0.115527	-1.38525	0	0	4	3	0	0	1	7	0	0	10	8	1	1	6	4
RNU6-2-201	19	1021522	1021628	+	RNA, U6 small nuclear 2 [Source:HGNC Symbol;Acc:HGNC:34270]	4.93373	4.88092	3.94307	4.20495	7.39629	6.55052	5.75986	4.633	4.75131	5.45834	5.25292	5.40586	5.04338	5.52675	3.63149	4.92107	2.46256	1.6696	1.81679	0.428046	0.292061	0.0684104	-1.62144	-0.484785	0	0	0	9	6	3	4	29	0	0	5	15	0	0	0	14
Asn	19	1383563	1383636	+		5.08574	5.03292	6.09507	7.33881	6.39629	4.81356	7.08179	7.62051	4.75131	5.45834	6.51596	5.74689	7.19538	5.67876	6.59084	6.28364	1.31056	-0.219364	0.986718	0.281699	2.44406	0.220413	0.0748854	0.536749	1	1	4	79	3	0	10	230	0	0	12	19	4	1	7	36
RN7SL477P-201	19	1570575	1570860	-	RNA, 7SL, cytoplasmic 477, pseudogene [Source:HGNC Symbol;Acc:HGNC:46493]	4.93373	4.88092	3.94307	3.03503	4.65933	4.81356	3.60786	3.68191	4.75131	5.61034	2.77899	3.49897	7.78034	5.67876	3.63149	3.69868	-0.274405	-0.0673609	-0.33521	0.64688	3.02903	0.0684104	0.852493	0.199713	0	0	0	4	0	0	0	15	0	1	0	4	6	1	0	6
SNORD37-201	19	3982507	3982572	-	small nucleolar RNA, C/D box 37 [Source:HGNC Symbol;Acc:HGNC:10166]	7.08574	5.03292	7.55451	4.94192	4.81133	5.96556	6.08179	4.9043	7.71067	8.4177	6.39043	6.99082	7.51731	7.26372	5.78349	7.36164	-2.2744	0.932639	-1.47271	-0.0376177	-0.193367	-1.15398	-0.606939	0.370825	4	1	11	15	1	2	5	35	7	7	11	45	5	3	4	76
Gly	19	4724070	4724141	+		5.08574	4.88092	7.417	7.58962	4.81133	6.55052	7.2193	8.01342	7.22524	5.61034	7.10092	6.62825	6.19538	7.26372	6.78349	6.99636	-0.274405	1.6696	-0.197706	0.423806	-1.02987	1.65337	-0.317433	0.368111	1	0	10	94	1	3	11	302	5	1	18	35	2	3	8	59
Val	19	4724635	4724707	-		6.6707	4.88092	5.68004	6.03503	5.81133	4.96556	3.75986	6.95493	6.48828	8.19531	6.73835	4.9584	6.78034	7.26372	5.78349	5.9717	-0.859367	0.0846419	-1.92017	0.919899	0.292061	-0.93159	-0.954862	1.0133	3	0	3	32	2	1	1	145	3	6	14	11	3	3	4	29
MIR7-3-201	19	4770670	4770779	+	microRNA 7-3 [Source:HGNC Symbol;Acc:HGNC:31640]	7.08574	7.03292	4.09507	0.883026	4.81133	6.55052	3.75986	1.77502	5.90332	5.45834	2.931	1.34696	5.04338	5.52675	3.63149	3.11372	-2.2744	-0.482399	-0.335211	0.891993	-0.859942	0.0684104	0.70049	1.76675	4	4	1	0	1	3	1	4	2	0	1	0	0	0	0	4
SNORD105-201	19	10107651	10107735	+	small nucleolar RNA, C/D box 105 [Source:HGNC Symbol;Acc:HGNC:32769]	4.93373	4.88092	3.94307	2.03503	4.65933	4.81356	3.60786	1.35998	4.75131	7.19531	2.77899	2.49897	5.19538	5.52675	3.78349	1.11372	-0.274405	-0.0673609	-0.33521	-0.675048	0.444064	-1.66856	1.0045	-1.38525	0	0	0	2	0	0	0	3	0	3	0	2	1	0	1	1
SNORD105B-201	19	10109757	10109835	+	small nucleolar RNA, C/D box 105B [Source:HGNC Symbol;Acc:HGNC:33572]	4.93373	5.03292	6.90243	6.58962	4.65933	4.96556	3.60786	5.77502	6.48828	5.45834	4.931	7.45316	5.04338	5.52675	3.78349	7.8686	-0.274405	-0.0673614	-3.29457	-0.8146	-1.4449	0.0684104	-1.14751	0.415442	0	1	7	47	0	1	0	64	3	0	4	62	0	0	1	108
MIR27A-201	19	13836440	13836517	-	microRNA 27a [Source:HGNC Symbol;Acc:HGNC:31613]	7.08574	6.03292	5.68004	3.03503	6.39629	4.96556	3.75986	4.29858	4.75131	5.45834	2.931	2.49897	5.19538	5.52675	3.78349	3.69868	-0.689442	-1.06736	-1.92017	1.26355	0.444064	0.0684104	0.852493	1.19971	4	2	3	4	3	1	1	23	0	0	1	2	1	0	1	6
MIR23A-201	19	13836587	13836659	-	microRNA 23a [Source:HGNC Symbol;Acc:HGNC:31605]	4.93373	5.03292	4.09507	3.61999	4.81133	4.81356	3.60786	3.23445	5.90332	5.45834	4.51596	3.08393	5.04338	5.52675	4.78349	2.11372	-0.122402	-0.219364	-0.487214	-0.385541	-0.859942	0.0684104	0.26753	-0.970211	0	1	1	6	1	0	0	11	2	0	3	3	0	0	2	2
SNORA68-201	19	17862588	17862720	+	small nucleolar RNA, H/ACA box 68 [Source:HGNC Symbol;Acc:HGNC:10225]	8.54517	8.03292	8.95306	11.4187	7.39629	8.28749	8.00779	11.3229	8.36275	7.61034	8.48559	10.7278	8.51731	7.26372	8.17581	10.7376	-1.14887	0.254567	-0.945264	-0.0958557	0.154558	-0.346627	-0.309778	0.00981426	11	8	29	1336	6	10	19	2994	11	4	47	600	10	3	21	789
Thr	19	33177057	33177130	+		5.08574	4.88092	6.09507	6.73547	6.39629	4.96556	7.34483	7.1759	5.90332	8.78027	7.17892	4.30632	6.78034	7.67875	7.24292	5.11372	1.31056	0.0846419	1.24975	0.44043	0.877023	-1.10152	0.0639968	0.807396	1	0	4	52	3	1	12	169	2	9	19	7	3	4	11	16
Lys	19	35575848	35575920	+		4.93373	4.88092	4.09507	1.03503	4.65933	4.81356	4.75986	4.02295	4.75131	5.45834	2.77899	4.08393	5.19538	5.52675	3.63149	4.28364	-0.274405	-0.0673609	0.664789	2.98792	0.444064	0.0684104	0.852493	0.199714	0	0	1	1	0	0	2	19	0	0	0	6	1	0	0	9
Ile	19	39412168	39412260	-		6.6707	6.03292	5.68004	2.03503	4.81133	4.81356	3.75986	2.09695	4.75131	5.45834	5.25292	4.49897	6.19538	6.67875	5.36845	4.28364	-1.85937	-1.21936	-1.92017	0.0619178	1.44406	1.22041	0.115528	-0.215324	3	2	3	2	1	0	1	5	0	0	5	8	2	2	3	9
Pseudo	19	41242237	41242309	-		5.08574	6.03292	4.09507	1.03503	5.81133	4.81356	3.60786	3.47546	4.90332	5.61034	2.931	1.34696	6.19538	5.67876	3.63149	3.92107	0.725595	-1.21936	-0.487214	2.44043	1.29206	0.0684104	0.70049	2.57411	1	2	1	1	2	0	0	13	1	1	1	0	2	1	0	7
SeC(e)	19	45478602	45478687	-		4.93373	4.88092	7.79551	6.91767	6.81133	4.81356	6.92979	7.02295	4.90332	5.45834	6.39043	6.58643	5.04338	5.67876	6.95341	6.06791	1.8776	-0.0673609	-0.865725	0.105274	0.140058	0.220413	0.562986	-0.518516	0	0	13	59	4	0	9	152	1	0	11	34	0	1	9	31
RN7SL364P-201	19	46688797	46689068	-	RNA, 7SL, cytoplasmic 364, pseudogene [Source:HGNC Symbol;Acc:HGNC:46380]	6.08574	7.03292	4.09507	3.35696	4.81133	4.96556	5.75986	3.77502	5.90332	5.61034	4.51596	3.08393	6.78034	5.67876	3.78349	4.28364	-1.2744	-2.06736	1.66479	0.418062	0.877023	0.0684104	-0.73247	1.19971	2	4	1	5	1	1	4	16	2	1	3	3	3	1	1	9
SNORD23-201	19	47755853	47755962	+	small nucleolar RNA, C/D box 23 [Source:HGNC Symbol;Acc:HGNC:32718]	6.08574	5.03292	6.09507	6.12249	4.65933	4.81356	6.92979	6.84111	6.48828	5.61034	6.83789	6.70842	5.04338	5.52675	6.59084	6.32317	-1.42641	-0.219364	0.834715	0.718616	-1.4449	-0.0835924	-0.247043	-0.38525	2	1	4	34	0	0	9	134	3	1	15	37	0	0	7	37
SNORD32A-201	19	49489965	49490048	+	small nucleolar RNA, C/D box 32A [Source:HGNC Symbol;Acc:HGNC:10159]	7.40766	6.61788	8.343	8.76295	6.39629	7.55052	8.28343	8.53657	8.36275	6.61034	7.73835	10.0381	7.51731	7.26372	7.36845	9.72843	-1.01137	0.932639	-0.059576	-0.226379	-0.845442	0.653373	-0.369899	-0.309698	5	3	19	212	3	6	23	434	11	2	28	372	5	3	12	392
SNORD33-201	19	49490615	49490699	+	small nucleolar RNA, C/D box 33 [Source:HGNC Symbol;Acc:HGNC:10160]	6.08574	6.03292	6.68004	5.20495	7.13326	4.81356	6.34483	4.58237	5.90332	6.61034	5.73835	6.25385	5.19538	5.52675	5.36845	6.20118	1.04752	-1.21936	-0.33521	-0.622581	-0.707939	-1.08359	-0.369899	-0.0526733	2	2	6	18	5	0	6	28	2	2	7	27	1	0	3	34
SNORD34-201	19	49490904	49490974	+	small nucleolar RNA, C/D box 34 [Source:HGNC Symbol;Acc:HGNC:10161]	5.08574	4.88092	5.68004	4.03503	4.65933	4.81356	4.75986	3.68191	4.75131	5.45834	7.45456	6.49897	5.04338	6.67875	7.48393	6.53998	-0.426408	-0.0673609	-0.920173	-0.35312	0.292061	1.22041	0.0293703	0.0410156	1	0	3	8	0	0	2	15	0	0	23	32	0	2	13	43
SNORD35B-201	19	49497720	49497806	+	small nucleolar RNA, C/D box 35B [Source:HGNC Symbol;Acc:HGNC:17365]	7.08574	5.03292	6.90243	8.61246	4.81133	4.96556	7.2193	8.60157	8.22524	7.19531	6.73835	8.91682	7.19538	6.67875	5.78349	9.27359	-2.2744	-0.0673614	0.316866	-0.010891	-1.02987	-0.516553	-0.954862	0.35677	4	1	7	191	1	1	11	454	10	3	14	171	4	2	4	286
SNORD88B-201	19	50799032	50799122	-	small nucleolar RNA, C/D box 88B [Source:HGNC Symbol;Acc:HGNC:32748]	5.08574	4.88092	6.09507	4.20495	4.65933	4.81356	4.75986	4.47546	4.75131	5.45834	5.51596	1.34696	5.19538	5.52675	4.78349	1.11372	-0.426408	-0.0673609	-1.33521	0.270504	0.444064	0.0684104	-0.73247	-0.233246	1	0	4	9	0	0	2	26	0	0	6	0	1	0	2	1
SNORD88A-201	19	50799442	50799532	-	small nucleolar RNA, C/D box 88A [Source:HGNC Symbol;Acc:HGNC:32747]	4.93373	6.03292	7.90243	7.81639	5.81133	4.81356	7.34483	8.12817	5.90332	5.61034	7.01846	7.22689	8.00273	6.67875	7.10542	7.15811	0.877598	-1.21936	-0.557603	0.311776	2.09942	1.06841	0.0869579	-0.0687752	0	2	14	110	2	0	12	327	2	1	17	53	7	2	10	66
SNORD88C-201	19	50802328	50802418	-	small nucleolar RNA, C/D box 88C [Source:HGNC Symbol;Acc:HGNC:32749]	5.08574	6.03292	7.55451	9.79658	4.65933	4.81356	7.08179	10.3334	7.22524	7.19531	7.931	10.3968	7.19538	6.67875	7.36845	9.9275	-0.426408	-1.21936	-0.472713	0.536859	-0.0298672	-0.516553	-0.562545	-0.469313	1	2	11	434	0	0	10	1508	5	3	32	477	4	2	12	450
RNU6-222P-201	19	54868939	54869045	-	RNA, U6 small nuclear 222, pseudogene [Source:HGNC Symbol;Acc:HGNC:47185]	4.93373	5.03292	4.09507	3.03503	4.65933	4.81356	4.75986	2.58237	4.75131	5.45834	6.931	3.82089	6.19538	5.52675	3.63149	3.11372	-0.274405	-0.219364	0.664789	-0.452656	1.44406	0.0684104	-3.29951	-0.707177	0	1	1	4	0	0	2	7	0	0	16	5	2	0	0	4
Y_RNA.427-201	20	450663	450762	+		4.93373	4.88092	3.94307	0.883026	4.65933	4.81356	4.75986	2.09695	4.75131	5.45834	2.77899	1.49897	5.04338	5.52675	3.63149	2.69868	-0.274405	-0.0673609	0.816792	1.21392	0.292061	0.0684104	0.852493	1.19971	0	0	0	0	0	0	2	5	0	0	0	1	0	0	0	3
SNORD110-201	20	2654212	2654286	+	small nucleolar RNA, C/D box 110 [Source:HGNC Symbol;Acc:HGNC:32775]	5.08574	4.88092	5.09507	3.35696	5.81133	4.81356	5.75986	4.35998	6.48828	5.45834	5.51596	5.74689	6.19538	5.52675	3.78349	6.02061	0.725595	-0.0673609	0.664789	1.00302	-0.292902	0.0684104	-1.73247	0.273715	1	0	2	5	2	0	4	24	3	0	6	19	2	0	1	30
SNORA51-201	20	2655067	2655198	+	small nucleolar RNA, H/ACA box 51 [Source:HGNC Symbol;Acc:HGNC:32644]	10.6707	10.2424	10.7389	9.46129	10.4838	10.1355	10.5928	9.36561	10.4579	6.61034	11.1059	10.042	6.19538	8.26372	9.78349	9.34734	-0.186942	-0.10689	-0.146176	-0.0956888	-4.26253	1.65337	-1.32243	-0.694662	48	37	100	344	51	36	114	771	47	2	289	373	2	6	64	301
SNORD86-201	20	2656097	2656182	+	small nucleolar RNA, C/D box 86 [Source:HGNC Symbol;Acc:HGNC:32745]	4.93373	4.88092	5.09507	4.73547	6.39629	5.96556	5.34483	4.16734	5.90332	5.45834	2.77899	2.49897	5.19538	5.67876	4.78349	4.11372	1.46256	1.08464	0.249752	-0.568132	-0.707939	0.220413	2.0045	1.61475	0	0	2	13	3	2	3	21	2	0	0	2	1	1	2	8
SNORD56-201	20	2656624	2656694	+	small nucleolar RNA, C/D box 56 [Source:HGNC Symbol;Acc:HGNC:10206]	8.54517	8.20284	9.417	8.84238	7.39629	8.666	8.61784	9.13257	8.60376	7.93227	8.95336	9.38771	8.89582	8.00068	9.27534	9.58132	-1.14887	0.463154	-0.799158	0.290187	0.292061	0.0684094	0.321979	0.193613	11	9	40	224	6	13	29	656	13	5	65	237	13	5	45	354
SNORD57-201	20	2656939	2657010	+	small nucleolar RNA, C/D box 57 [Source:HGNC Symbol;Acc:HGNC:10207]	5.08574	5.03292	3.94307	5.89301	5.81133	4.96556	3.75986	5.65766	4.90332	5.45834	4.51596	5.9584	5.19538	5.52675	3.78349	6.60557	0.725595	-0.0673614	-0.183207	-0.235348	0.292061	0.0684104	-0.73247	0.647172	1	1	0	29	2	1	1	59	1	0	3	22	1	0	1	45
RNU105B-201	20	8831186	8831393	+	RNA, U105B small nucleolar [Source:HGNC Symbol;Acc:HGNC:10103]	6.08574	5.03292	6.68004	6.58962	5.81133	6.96556	7.08179	6.87305	9.81021	8.4177	6.25292	5.82089	9.78034	9.76622	6.95341	7.04445	-0.274405	1.93264	0.401756	0.283432	-0.0298672	1.34852	0.70049	1.22356	2	1	6	47	2	4	10	137	30	7	10	20	24	17	9	61
Y_RNA.154-201	20	16670641	16670742	-		4.93373	6.03292	4.09507	8.70037	4.65933	6.55052	3.75986	8.94745	5.90332	5.45834	6.51596	8.64871	6.19538	5.52675	4.78349	8.98408	-0.274405	0.517601	-0.335211	0.247081	0.292061	0.0684104	-1.73247	0.335369	0	2	1	203	0	3	1	577	2	0	12	142	2	0	2	234
SNORD17-201	20	17962710	17962946	-	small nucleolar RNA, C/D box 17 [Source:HGNC Symbol;Acc:HGNC:32713]	9.47805	9.28085	9.13947	11.4508	8.27076	8.13548	8.61784	11.6059	11.3627	12.6327	11.1931	11.3923	12.6711	12.5367	10.726	11.0723	-1.20729	-1.14536	-0.521624	0.155159	1.30836	-0.0959778	-0.467088	-0.319998	21	19	33	1366	11	9	29	3643	88	130	307	951	178	116	123	995
RNA5SP528-201	20	30816156	30816274	-	RNA, 5S ribosomal pseudogene 528 [Source:HGNC Symbol;Acc:HGNC:53797]	8.54517	6.03292	5.09507	6.12249	6.39629	4.81356	7.2193	6.35998	5.90332	7.19531	9.03952	4.82089	5.19538	5.52675	4.78349	5.81416	-2.14887	-1.21936	2.12422	0.237489	-0.707939	-1.66856	-4.25603	0.993263	11	2	2	34	3	0	11	96	2	3	69	10	1	0	2	26
RNU6-384P-201	20	31581089	31581192	+	RNA, U6 small nuclear 384, pseudogene [Source:HGNC Symbol;Acc:HGNC:47347]	5.08574	4.88092	4.09507	3.35696	4.65933	4.81356	3.60786	4.09695	4.90332	5.45834	8.54571	1.34696	5.04338	5.52675	5.36845	2.11372	-0.426408	-0.0673609	-0.487214	0.73999	0.140058	0.0684104	-3.17725	0.766754	1	0	1	5	0	0	0	20	1	0	49	0	0	0	3	2
RNU6-759P-201	20	35647328	35647430	-	RNA, U6 small nuclear 759, pseudogene [Source:HGNC Symbol;Acc:HGNC:47722]	5.08574	4.88092	4.09507	0.883026	4.65933	4.81356	3.60786	-0.224981	4.90332	5.61034	5.931	1.49897	7.19538	6.67875	3.63149	2.69868	-0.426408	-0.0673609	-0.487214	-1.10801	2.29206	1.06841	-2.29951	1.19971	1	0	1	0	0	0	0	1	1	1	8	1	4	2	0	3
RN7SKP185-201	20	37975156	37975481	-	RN7SK pseudogene 185 [Source:HGNC Symbol;Acc:HGNC:45909]	4.93373	4.88092	3.94307	0.883026	4.65933	4.81356	3.75986	1.35998	6.90332	5.45834	2.931	3.82089	5.04338	5.52675	3.63149	3.11372	-0.274405	-0.0673609	-0.183207	0.476955	-1.85994	0.0684104	0.70049	-0.707177	0	0	0	0	0	0	1	3	4	0	1	5	0	0	0	4
SNORA71B-201	20	38425083	38425354	-	small nucleolar RNA, H/ACA box 71B [Source:HGNC Symbol;Acc:HGNC:10233]	5.08574	5.03292	6.90243	7.88052	5.81133	4.96556	6.56722	7.35245	7.22524	5.61034	6.10092	8.00676	7.78034	7.26372	6.59084	8.28364	0.725595	-0.0673614	-0.335211	-0.528072	0.555095	1.65337	0.489923	0.276881	1	1	7	115	2	1	7	191	5	1	9	91	6	3	7	144
SNORA71A-201	20	38427309	38427442	-	small nucleolar RNA, H/ACA box 71A [Source:HGNC Symbol;Acc:HGNC:10232]	4.93373	4.88092	6.09507	3.84238	4.65933	4.81356	3.60786	4.29858	6.48828	5.45834	4.51596	5.66889	5.04338	5.52675	3.78349	4.92107	-0.274405	-0.0673609	-2.48721	0.456197	-1.4449	0.0684104	-0.73247	-0.747819	0	0	4	7	0	0	0	23	3	0	3	18	0	0	1	14
SNORA71D-201	20	38433865	38433998	-	small nucleolar RNA, H/ACA box 71D [Source:HGNC Symbol;Acc:HGNC:32657]	4.93373	4.88092	3.94307	5.94192	4.65933	4.96556	3.75986	5.68191	4.75131	5.45834	4.51596	6.54336	5.04338	5.52675	5.36845	6.28364	-0.274405	0.0846419	-0.183207	-0.260011	0.292061	0.0684104	0.852493	-0.259718	0	0	0	30	0	1	1	60	0	0	3	33	0	0	3	36
SNORA71E-201	20	38448084	38448215	+	small nucleolar RNA, H/ACA box 71E [Source:HGNC Symbol;Acc:HGNC:32632]	4.93373	4.88092	3.94307	5.78992	4.65933	4.96556	3.60786	6.02295	4.75131	5.45834	5.73835	4.9584	5.04338	5.52675	5.78349	5.36164	-0.274405	0.0846419	-0.33521	0.23303	0.292061	0.0684104	0.0451379	0.403247	0	0	0	27	0	1	0	76	0	0	7	11	0	0	4	19
SNORA60-201	20	38449370	38449503	+	small nucleolar RNA, H/ACA box 60 [Source:HGNC Symbol;Acc:HGNC:32654]	4.93373	4.88092	3.94307	6.28296	4.65933	5.96556	3.60786	6.95493	4.75131	5.45834	5.25292	5.40586	6.19538	5.52675	5.78349	6.02061	-0.274405	1.08464	-0.33521	0.671971	1.44406	0.0684104	0.530564	0.614751	0	0	0	38	0	2	0	145	0	0	5	15	2	0	4	30
SNORD12C-201	20	49278940	49279028	+	small nucleolar RNA, C/D box 12C [Source:HGNC Symbol;Acc:HGNC:10105]	8.6707	8.03292	9.58693	10.6219	8.13326	8.87245	8.88915	10.8015	8.48828	7.61034	10.1598	10.6538	9.10227	8.84868	9.93324	10.7155	-0.537439	0.83953	-0.697781	0.179673	0.613989	1.23834	-0.226579	0.0617037	12	8	45	769	10	15	35	2086	12	4	150	570	15	9	71	777
SNORD12B-201	20	49280319	49280409	+	small nucleolar RNA, C/D box 12B [Source:HGNC Symbol;Acc:HGNC:33573]	9.6707	8.73336	9.90243	11.3077	7.81133	8.87245	9.48778	11.5477	8.90332	8.61034	11.3446	11.9471	8.19538	8.48611	10.3685	11.8877	-1.85937	0.139091	-0.414645	0.240087	-0.707939	-0.124234	-0.976173	-0.0594015	24	13	56	1237	8	15	53	3499	16	8	341	1397	8	7	96	1751
SNORD12-201	20	49280683	49280772	+	small nucleolar RNA, C/D box 12 [Source:HGNC Symbol;Acc:HGNC:32708]	6.08574	4.88092	7.265	8.39258	4.65933	4.81356	5.34483	8.61422	4.90332	5.45834	7.78898	8.82089	5.04338	5.52675	6.10542	8.75034	-1.42641	-0.0673609	-1.92017	0.221642	0.140058	0.0684104	-1.68356	-0.0705528	2	0	9	164	0	0	3	458	1	0	29	160	0	0	5	199
RNA5-8SN2-201	21	8212572	8212724	+	RNA, 5.8S ribosomal N2 [Source:HGNC Symbol;Acc:HGNC:53521]	4.93373	4.88092	5.68004	4.94192	4.81133	4.81356	6.08179	5.94494	4.75131	5.45834	3.931	5.58643	5.04338	5.67876	4.78349	5.02061	-0.122402	-0.0673609	0.401755	1.00302	0.292061	0.220413	0.852493	-0.565821	0	0	3	15	1	0	5	72	0	0	2	17	0	1	2	15
RNA5-8SN3-201	21	8395607	8395759	+	RNA, 5.8S ribosomal N3 [Source:HGNC Symbol;Acc:HGNC:53525]	4.93373	4.88092	8.18254	12.0828	4.81133	4.96556	6.92979	13.6312	4.75131	5.61034	6.931	14.7276	5.04338	5.52675	5.78349	16.0221	-0.122402	0.0846419	-1.25275	1.54832	0.292061	-0.0835924	-1.14751	1.29447	0	0	17	2117	1	1	9	14829	0	1	16	9599	0	0	4	30752
RNA5-8SN1-201	21	8439823	8439975	+	RNA, 5.8S ribosomal N1 [Source:HGNC Symbol;Acc:HGNC:53517]	4.93373	4.88092	5.09507	10.6843	4.65933	4.81356	3.75986	10.5012	4.75131	5.45834	2.77899	9.86091	5.04338	5.52675	3.63149	11.3023	-0.274405	-0.0673609	-1.33521	-0.183048	0.292061	0.0684104	0.852493	1.4414	0	0	2	803	0	0	1	1694	0	0	0	329	0	0	0	1167
Gly	21	17454789	17454859	-		6.6707	5.03292	7.55451	7.07942	6.39629	4.81356	7.66675	7.29858	6.48828	5.45834	7.01846	6.49897	5.04338	5.52675	8.10542	6.28364	-0.274405	-0.219364	0.112249	0.219157	-1.4449	0.0684104	1.08696	-0.215324	3	1	11	66	3	0	15	184	3	0	17	32	0	0	20	36
MIR155-201	21	25573980	25574044	+	microRNA 155 [Source:HGNC Symbol;Acc:HGNC:31542]	4.93373	4.88092	5.68004	5.35696	4.81133	4.81356	3.75986	5.68191	7.22524	5.61034	6.25292	4.82089	5.19538	6.67875	3.78349	6.43565	-0.122402	-0.0673609	-1.92017	0.324952	-2.02987	1.06841	-2.46944	1.61475	0	0	3	20	1	0	1	60	5	1	10	10	1	2	1	40
RN7SL740P-201	21	33918995	33919338	-	RNA, 7SL, cytoplasmic 740, pseudogene [Source:HGNC Symbol;Acc:HGNC:46756]	4.93373	4.88092	3.94307	5.49446	4.65933	4.81356	3.60786	5.13257	4.90332	6.61034	2.77899	4.82089	8.51731	8.67875	3.63149	5.20118	-0.274405	-0.0673609	-0.33521	-0.36189	3.61399	2.06841	0.852493	0.380286	0	0	0	22	0	0	0	41	1	2	0	10	10	8	0	17
RN7SL678P-201	21	37215605	37215903	+	RNA, 7SL, cytoplasmic 678, pseudogene [Source:HGNC Symbol;Acc:HGNC:46694]	4.93373	4.88092	3.94307	4.03503	4.65933	4.81356	3.60786	3.68191	4.90332	5.61034	2.77899	3.49897	6.19538	5.52675	3.63149	3.11372	-0.274405	-0.0673609	-0.33521	-0.35312	1.29206	-0.0835924	0.852493	-0.385249	0	0	0	8	0	0	0	15	1	1	0	4	2	0	0	4
SNORA77B-201	22	20126402	20126526	+	small nucleolar RNA, H/ACA box 77B [Source:HGNC Symbol;Acc:HGNC:52221]	8.78618	7.84027	8.417	12.0023	5.81133	6.96556	7.4603	11.6071	9.07324	7.61034	9.27085	11.9798	8.3653	5.67876	8.69038	11.3852	-2.97484	-0.874716	-0.956699	-0.395138	-0.707939	-1.93159	-0.580466	-0.594576	13	7	20	2002	2	4	13	3646	18	4	81	1429	9	1	30	1236
AC002059.2-201	22	29333158	29333267	-	No description	5.08574	4.88092	5.09507	4.84238	4.65933	4.96556	3.75986	5.7523	6.48828	7.19531	5.73835	4.08393	6.19538	9.13819	3.78349	5.8686	-0.426408	0.0846419	-1.33521	0.909915	-0.292902	1.94288	-1.95486	1.78468	1	0	2	14	0	1	1	63	3	3	7	6	2	11	1	27
SNORD125-201	22	29333163	29333258	-	small nucleolar RNA, C/D box 125 [Source:HGNC Symbol;Acc:HGNC:33564]	5.08574	4.88092	5.09507	4.84238	4.65933	4.96556	3.75986	5.7523	6.48828	7.19531	5.73835	4.08393	6.19538	9.13819	3.78349	5.8686	-0.426408	0.0846419	-1.33521	0.909915	-0.292902	1.94288	-1.95486	1.78468	1	0	2	14	0	1	1	63	3	3	7	6	2	11	1	27
SNORA50B-201	22	33704786	33704920	-	small nucleolar RNA, H/ACA box 50B [Source:HGNC Symbol;Acc:HGNC:50432]	6.6707	4.88092	3.94307	6.58962	5.81133	5.96556	3.75986	6.64538	4.75131	5.45834	4.931	8.31915	5.04338	5.52675	3.78349	7.55666	-0.859367	1.08464	-0.183207	0.0557652	0.292061	0.0684104	-1.14751	-0.762485	3	0	0	47	2	2	1	117	0	0	4	113	0	0	1	87
Z69713.1-201	22	33704786	33704922	-	No description	6.6707	4.88092	3.94307	6.58962	5.81133	5.96556	3.75986	6.64538	4.75131	5.45834	4.931	8.31915	5.04338	5.52675	3.78349	7.55666	-0.859367	1.08464	-0.183207	0.0557652	0.292061	0.0684104	-1.14751	-0.762485	3	0	0	47	2	2	1	117	0	0	4	113	0	0	1	87
RN7SL704P-201	22	38231720	38231993	+	RNA, 7SL, cytoplasmic 704, pseudogene [Source:HGNC Symbol;Acc:HGNC:46720]	4.93373	4.88092	3.94307	3.35696	4.65933	4.81356	3.60786	3.09695	6.90332	6.61034	2.77899	3.08393	8.00273	7.26372	3.63149	2.11372	-0.274405	-0.0673609	-0.33521	-0.26001	1.09942	0.653373	0.852493	-0.970211	0	0	0	5	0	0	0	10	4	2	0	3	7	3	0	2
SNORD83B-201	22	39313819	39313911	-	small nucleolar RNA, C/D box 83B [Source:HGNC Symbol;Acc:HGNC:17132]	9.72959	9.61788	10.5045	10.8552	8.98126	9.72045	10.2517	10.8592	12.3127	11.2828	10.7254	11.5664	12.1379	11.0711	9.89201	11.6769	-0.748336	0.102564	-0.252748	0.00395393	-0.174816	-0.211698	-0.833399	0.110513	25	24	85	904	18	27	90	2171	170	51	222	1073	123	42	69	1513
SNORD83A-201	22	39315213	39315307	-	small nucleolar RNA, C/D box 83A [Source:HGNC Symbol;Acc:HGNC:17131]	7.08574	8.35485	9.30453	9.55467	5.81133	7.55052	8.96932	9.56455	9.60376	9.19531	10.2439	10.2438	9.95026	8.84868	8.91277	10.3593	-1.2744	-0.804327	-0.33521	0.00988674	0.346508	-0.346627	-1.33111	0.115471	4	10	37	367	2	6	37	885	26	12	159	429	27	9	35	607
SNORD43-201	22	39319050	39319113	-	small nucleolar RNA, C/D box 43 [Source:HGNC Symbol;Acc:HGNC:10182]	11.9684	11.3905	11.1931	11.4697	10.5927	10.9879	10.9298	12.043	12.4347	11.8392	12.5084	11.8521	11.8819	12.4469	11.47	12.2025	-1.37569	-0.402546	-0.263317	0.573318	-0.55282	0.607778	-1.03843	0.350392	118	82	137	1384	55	65	144	4932	185	75	764	1308	103	109	206	2178
Y_RNA.138-201	22	41648089	41648190	-		4.93373	4.88092	3.94307	5.35696	4.65933	4.96556	3.60786	6.5432	5.90332	5.45834	4.51596	6.1994	5.19538	5.52675	3.63149	6.47127	-0.274405	0.0846419	-0.33521	1.18625	-0.707939	0.0684104	-0.884473	0.271864	0	0	0	20	0	1	0	109	2	0	3	26	1	0	0	41
RN7SKP80-201	22	42565048	42565330	-	RN7SK pseudogene 80 [Source:HGNC Symbol;Acc:HGNC:45804]	6.6707	4.88092	3.94307	5.98923	4.65933	4.81356	3.75986	6.04181	7.22524	5.61034	6.51596	7.47625	6.19538	5.67876	4.78349	6.43565	-2.01137	-0.0673609	-0.183207	0.0525799	-1.02987	0.0684104	-1.73247	-1.0406	3	0	0	31	0	0	1	77	5	1	12	63	2	1	2	40
RNU12-201	22	42615244	42615393	+	RNA, U12 small nuclear [Source:HGNC Symbol;Acc:HGNC:19380]	12.3895	11.2617	13.8024	14.2465	12.1512	12.1254	13.8969	14.4628	10.8102	9.69781	14.559	13.2451	10.2398	9.76622	13.4128	13.2028	-0.238335	0.863691	0.0944214	0.216317	-0.570436	0.0684099	-1.14614	-0.042223	158	75	836	9485	162	143	1126	26391	60	17	3165	3435	33	17	792	4357
MT-RNR1-201	MT	648	1601	+	mitochondrially encoded 12S rRNA [Source:HGNC Symbol;Acc:HGNC:7470]	8.6707	6.61788	8.73893	9.5703	6.39629	7.77291	6.75986	8.87568	9.60376	8.4177	10.5676	11.2934	8.78034	7.67875	9.80586	11.0953	-2.2744	1.15503	-1.97907	-0.694624	-0.823417	-0.738945	-0.761765	-0.198097	12	3	25	371	3	7	8	549	26	7	199	888	12	4	65	1011
MT-RNR2-201	MT	1671	3229	+	mitochondrially encoded 16S rRNA [Source:HGNC Symbol;Acc:HGNC:7471]	9.84062	8.61788	9.823	9.94792	9.13326	9.42499	9.73714	9.80431	11.7235	11.3383	12.9282	11.6739	11.5173	11.5856	12.5681	11.8442	-0.707364	0.807108	-0.0858517	-0.143613	-0.206189	0.24738	-0.36005	0.170296	27	12	53	482	20	22	63	1045	113	53	1022	1156	80	60	441	1699
Leu	MT	3230	3304	+		7.89309	7.35485	8.00196	9.27343	4.81133	7.55052	8.15218	9.7408	8.07324	8.4177	9.53091	9.38771	7.78034	6.67875	9.27534	9.31339	-3.08176	0.195673	0.150217	0.467369	-0.292902	-1.73895	-0.255568	-0.0743198	7	5	15	302	1	6	21	1000	9	7	97	237	6	2	45	294
RNU4-6P-201	X	16875146	16875267	-	RNA, U4 small nuclear 6, pseudogene [Source:HGNC Symbol;Acc:HGNC:10199]	4.93373	4.88092	3.94307	0.883026	4.65933	4.81356	3.75986	0.775019	4.75131	5.45834	5.931	1.34696	5.04338	5.52675	4.78349	2.11372	-0.274405	-0.0673609	-0.183207	-0.108007	0.292061	0.0684104	-1.14751	0.766754	0	0	0	0	0	0	1	2	0	0	8	0	0	0	2	2
Y_RNA.27-201	X	16912215	16912317	-		4.93373	4.88092	4.09507	3.84238	4.65933	4.96556	3.60786	3.58237	4.90332	5.61034	4.51596	5.9584	6.78034	5.52675	5.36845	6.11372	-0.274405	0.0846419	-0.487214	-0.26001	1.87702	-0.0835924	0.852493	0.15532	0	0	1	7	0	1	0	14	1	1	3	22	3	0	3	32
Val	X	18674909	18674981	-		4.93373	4.88092	4.09507	3.61999	4.65933	4.96556	6.08179	4.23445	4.75131	5.61034	4.51596	2.49897	5.19538	5.52675	3.78349	2.11372	-0.274405	0.0846419	1.98672	0.614459	0.444064	-0.0835924	-0.73247	-0.385249	0	0	1	6	0	1	5	22	0	1	3	2	1	0	1	2
AL732366.2-201	X	20136066	20136135	-	No description	4.93373	4.88092	4.09507	4.03503	4.65933	4.81356	3.75986	3.68191	4.75131	5.45834	4.931	5.08393	5.04338	5.52675	3.78349	5.50603	-0.274405	-0.0673609	-0.335211	-0.35312	0.292061	0.0684104	-1.14751	0.422106	0	0	1	8	0	0	1	15	0	0	4	12	0	0	1	21
AL732366.1-201	X	20136306	20136385	-	No description	5.08574	5.03292	4.09507	3.03503	4.65933	4.96556	3.60786	2.58237	4.90332	7.19531	5.25292	3.08393	5.04338	5.52675	4.78349	3.43564	-0.426408	-0.0673614	-0.487214	-0.452656	0.140058	-1.66856	-0.469435	0.351717	1	1	1	4	0	1	0	7	1	3	5	3	0	0	2	5
Y_RNA.632-201	X	41316488	41316589	+		5.08574	6.03292	6.417	4.94192	4.81133	4.96556	5.75986	7.06964	4.90332	5.45834	2.931	6.25385	5.04338	5.52675	3.63149	7.06791	-0.274405	-1.06736	-0.657138	2.12772	0.140058	0.0684104	0.70049	0.81406	1	2	5	15	1	1	4	157	1	0	1	27	0	0	0	62
RN7SL15P-201	X	41345576	41345876	-	RNA, 7SL, cytoplasmic 15, pseudogene [Source:HGNC Symbol;Acc:HGNC:46031]	4.93373	4.88092	3.94307	4.61999	4.65933	4.81356	3.60786	5.60791	6.90332	8.61034	2.77899	5.19941	10.0534	9.13819	3.63149	5.75757	-0.274405	-0.0673609	-0.33521	0.987917	3.15004	0.527842	0.852493	0.558168	0	0	0	12	0	0	0	57	4	8	0	13	29	11	0	25
MIR221-201	X	45746157	45746266	-	microRNA 221 [Source:HGNC Symbol;Acc:HGNC:31601]	4.93373	6.03292	6.90243	4.84238	4.81133	6.96556	6.08179	5.06042	4.90332	7.61034	4.931	4.66889	5.19538	5.52675	6.36845	4.57315	-0.122402	0.932638	-0.820637	0.218037	0.292061	-2.08359	1.43746	-0.0957422	0	2	7	14	1	4	5	39	1	4	4	9	1	0	6	11
MIR222-201	X	45747015	45747124	-	microRNA 222 [Source:HGNC Symbol;Acc:HGNC:31602]	8.6707	7.84027	7.79551	6.42735	7.61869	8.666	7.66675	7.20128	8.60376	8.61034	8.17892	6.58643	8.19538	7.67875	8.42735	6.92107	-1.05201	0.825724	-0.128759	0.773937	-0.40838	-0.93159	0.248422	0.334643	12	7	13	42	7	13	15	172	13	8	38	34	8	4	25	56
RNU6-29P-201	X	48776965	48777071	-	RNA, U6 small nuclear 29, pseudogene [Source:HGNC Symbol;Acc:HGNC:34273]	4.93373	5.03292	5.09507	4.35696	4.65933	4.81356	4.75986	5.55638	4.90332	5.45834	7.32331	5.58643	5.04338	5.52675	6.36845	5.8686	-0.274405	-0.219364	-0.335211	1.19942	0.140058	0.0684104	-0.954862	0.282175	0	1	2	10	0	0	2	55	1	0	21	17	0	0	6	27
MIRLET7F2-201	X	53557192	53557274	-	microRNA let-7f-2 [Source:HGNC Symbol;Acc:HGNC:31484]	4.93373	5.03292	3.94307	1.03503	4.65933	4.81356	4.75986	2.09695	4.90332	6.61034	2.931	3.08393	6.78034	7.26372	3.63149	2.11372	-0.274405	-0.219364	0.816792	1.06192	1.87702	0.653373	0.70049	-0.970211	0	1	0	1	0	0	2	5	1	2	1	3	3	3	0	2
SNORA11-201	X	54814370	54814497	+	small nucleolar RNA, H/ACA box 11 [Source:HGNC Symbol;Acc:HGNC:32599]	6.08574	4.88092	5.68004	5.03503	4.65933	4.81356	3.60786	5.47546	4.90332	5.45834	3.931	5.89128	5.19538	5.67876	3.78349	5.69868	-1.42641	-0.0673609	-2.07218	0.440429	0.292061	0.220413	-0.147507	-0.192604	2	0	3	16	0	0	0	52	1	0	2	21	1	1	1	24
RNU6-1225P-201	X	68102068	68102132	-	RNA, U6 small nuclear 1225, pseudogene [Source:HGNC Symbol;Acc:HGNC:48188]	4.93373	5.03292	3.94307	0.883026	4.81133	4.81356	5.34483	-0.376984	4.75131	5.45834	6.39043	1.34696	5.04338	5.67876	4.78349	2.11372	-0.122402	-0.219364	1.40176	-1.26001	0.292061	0.220413	-1.60694	0.766754	0	1	0	0	1	0	3	0	0	0	11	0	0	1	2	2
RNU6-496P-201	X	111421510	111421608	-	RNA, U6 small nuclear 496, pseudogene [Source:HGNC Symbol;Acc:HGNC:47459]	7.08574	6.03292	4.09507	5.73547	4.65933	4.81356	6.34483	5.9043	4.75131	5.61034	7.17892	5.19941	5.04338	5.52675	3.63149	5.81416	-2.42641	-1.21936	2.24975	0.168833	0.292061	-0.0835924	-3.54744	0.614751	4	2	1	26	0	0	6	70	0	1	19	13	0	0	0	26
Y_RNA.132-201	X	117914244	117914345	-		6.08574	4.88092	3.94307	2.61999	4.65933	4.81356	3.60786	-0.224981	4.75131	5.45834	2.77899	3.82089	5.04338	5.52675	3.63149	2.69868	-1.42641	-0.0673609	-0.33521	-2.84497	0.292061	0.0684104	0.852493	-1.12221	2	0	0	3	0	0	0	1	0	0	0	5	0	0	0	3
RNU1-67P-201	X	119423742	119423905	+	RNA, U1 small nuclear 67, pseudogene [Source:HGNC Symbol;Acc:HGNC:48409]	8.08574	6.03292	6.09507	4.49446	7.61869	4.96556	6.92979	5.44744	5.90332	5.45834	8.32331	4.9584	5.04338	5.52675	6.36845	5.02061	-0.46705	-1.06736	0.834715	0.952983	-0.859942	0.0684104	-1.95486	0.0622106	8	2	4	11	7	1	9	51	2	0	42	11	0	0	6	15
RN7SL118P-201	X	119434519	119434820	+	RNA, 7SL, cytoplasmic 118, pseudogene [Source:HGNC Symbol;Acc:HGNC:46134]	4.93373	4.88092	3.94307	5.12249	4.81133	4.96556	3.60786	4.98447	7.71067	9.06978	3.931	5.19941	10.4433	9.67875	3.63149	4.92107	-0.122402	0.0846419	-0.33521	-0.138021	2.73263	0.608978	-0.29951	-0.278334	0	0	0	17	1	1	0	37	7	11	2	13	38	16	0	14
SNORA69-201	X	119787353	119787484	-	small nucleolar RNA, H/ACA box 69 [Source:HGNC Symbol;Acc:HGNC:10226]	8.25566	7.35485	10.1612	10.7832	7.81133	8.42499	9.43229	11.0558	10.786	10.3652	11.2393	10.1428	10.0534	10.2023	10.6415	11.0809	-0.444329	1.07014	-0.728874	0.272568	-0.732601	-0.162915	-0.597864	0.938121	9	5	67	860	8	11	51	2488	59	27	317	400	29	23	116	1001
MIR106A-201	X	134170198	134170278	-	microRNA 106a [Source:HGNC Symbol;Acc:HGNC:31494]	8.08574	8.20284	8.18254	4.35696	8.81133	8.666	7.4603	4.9043	9.99078	8.78027	7.10092	1.49897	8.19538	9.26372	7.87095	5.36164	0.725595	0.463154	-0.722233	0.547345	-1.7954	0.483447	0.77003	3.86268	8	9	17	10	16	13	13	35	34	9	18	1	8	12	17	19
SNORD61-201	X	136879199	136879271	-	small nucleolar RNA, C/D box 61 [Source:HGNC Symbol;Acc:HGNC:10218]	4.93373	7.61788	8.48739	4.20495	6.39629	5.96556	6.34483	5.13257	7.22524	5.45834	6.83789	6.70842	5.19538	5.67876	4.78349	7.52311	1.46256	-1.65232	-2.14257	0.927617	-2.02987	0.220413	-2.0544	0.814689	0	6	21	9	3	2	6	41	5	0	15	37	1	1	2	85
RNU6-3P-201	X	141118030	141118136	-	RNA, U6 small nuclear 3, pseudogene [Source:HGNC Symbol;Acc:HGNC:34275]	8.6707	10.1204	11.0951	10.7057	9.13326	9.87245	10.9595	10.9814	9.36275	8.4177	13.2907	10.9868	9.10227	9.00068	12.7891	11.2288	0.462561	-0.247933	-0.135537	0.275737	-0.26048	0.582983	-0.501633	0.241955	12	34	128	815	20	30	147	2363	22	7	1314	718	15	10	514	1109
SNORA70-201	X	154400281	154400415	+	small nucleolar RNA, H/ACA box 70 [Source:HGNC Symbol;Acc:HGNC:10231]	5.08574	5.03292	4.09507	7.69324	4.65933	4.81356	5.34483	7.35245	4.75131	5.45834	4.51596	8.53239	5.04338	5.52675	5.36845	7.091	-0.426408	-0.219364	1.24975	-0.340793	0.292061	0.0684104	0.852493	-1.44139	1	1	1	101	0	0	3	191	0	0	3	131	0	0	3	63
SNORA36A-201	X	154768528	154768659	+	small nucleolar RNA, H/ACA box 36A [Source:HGNC Symbol;Acc:HGNC:32628]	7.08574	5.03292	4.09507	8.16431	4.81133	4.96556	3.75986	8.41164	6.90332	5.45834	6.63144	7.45316	5.19538	7.67875	5.36845	7.52311	-2.2744	-0.0673614	-0.335211	0.247331	-1.70794	2.22041	-1.26298	0.0699463	4	1	1	140	1	1	1	398	4	0	13	62	1	4	3	85
MIR664B-201	X	154768596	154768656	+	microRNA 664b [Source:HGNC Symbol;Acc:HGNC:43501]	7.08574	5.03292	4.09507	8.16431	4.81133	4.96556	3.75986	8.41164	6.90332	5.45834	6.51596	7.45316	5.19538	7.67875	5.36845	7.52311	-2.2744	-0.0673614	-0.335211	0.247331	-1.70794	2.22041	-1.14751	0.0699463	4	1	1	140	1	1	1	398	4	0	12	62	1	4	3	85
SNORA56-201	X	154774998	154775126	+	small nucleolar RNA, H/ACA box 56 [Source:HGNC Symbol;Acc:HGNC:32650]	4.93373	6.03292	6.417	7.51076	5.81133	4.96556	5.75986	7.43323	5.90332	5.45834	5.73835	5.82089	5.04338	5.52675	3.78349	6.43565	0.877598	-1.06736	-0.657138	-0.0775328	-0.859942	0.0684104	-1.95486	0.614751	0	2	5	89	2	1	4	202	2	0	7	20	0	0	1	40
